# Supplementary material for: (±)-4,12,15,18,26-Penta­hydroxy-13,17-dioxahepta­cyclo­[14.10.0.03,14.04,12.06,11.018,26.019,24]hexa­cosa-1,3(14),6(11),7,9,15,19,21,23-nona­ene-5,25-dione monohydrate
Source: Acta Crystallogr Sect E Struct Rep Online. 2011 Mar 19;67(Pt 4):o910–1. doi: 10.1107/S1600536811009573 (PMC3099947; doi:10.1107/S1600536811009573)
Supplement: Supplementary file 1 [file e-67-0o910-sup1.cif]

##############################################################################
###                                                                        ###
###        Electronic paper (Acta Crystallographica Section E)             ###
###                                                                        ###
##############################################################################
#                                                                            #
# This CIF contains the data in a paper accepted for publication in Acta     #
# Crystallographica Section E. It conforms to the requirements of Notes      #
# for Authors for Section E, and has been peer reviewed under the auspices   #
# of the IUCr Commission on Journals.                                        #
#                                                                            #
# Full details of the Crystallographic Information File format               #
# are given in the paper "The Crystallographic Information File (CIF):       #
# a New Standard Archive File for Crystallography" by S. R. Hall, F. H.      #
# Allen and I. D. Brown [Acta Cryst. (1991), A47, 655-685].                  #
#                                                                            #
# The current version of the core CIF dictionary is obtainable from          #
# ftp://ftp.iucr.org/pub/cif_core.dic. The current version number is 2.4.    #
#                                                                            #
# Software is freely available for graphical display of the structure(s) in  #
# this CIF.  For information consult the CIF home page http://www.iucr.org/  #
# cif/home.html                                                              #
#                                                                            #
# This file may be used for bona fide research purposes within the           #
# scientific community so long as proper attribution is given to the journal # 
# article from which it was obtained.                                        #
#                                                                            #
##############################################################################
                                             
data_global
_audit_creation_method     ?
_journal_date_recd_electronic     2011-03-06
_journal_date_accepted     2011-03-14
_journal_name_full     'Acta Crystallographica, Section E'
_journal_year     2011
_journal_volume     67
_journal_issue      4
_journal_page_first     o910
_journal_page_last     o911
_journal_paper_category     QO
_journal_coeditor_code     DN2665
_publ_contact_author
;
Muhammad Nawaz Tahir
University of Sargodha
Department of Physics
Sargodha
Pakistan
;
_publ_contact_author_email     'dmntahir_uos@yahoo.com'
_publ_contact_author_fax     '0092 48 32 22 121'
_publ_contact_author_phone     '0092 48 92 30 914'
_publ_section_title
;\
(+-)-4,12,15,18,26-Pentahydroxy-13,17-dioxaheptacyclo[14.10.0.0^3,14^.0^4,\
12^.0^6,11^.0^18,26^.0^19,24^]hexacosa-1,3(14),6(11),7,9,15,19,21,23-\
nonaene-5,25-dione monohydrate
;
loop_
    _publ_author_name
    _publ_author_address
    'Khalid Mahmood'
;
Department of Chemistry
Bahauddin Zakariya University
Multan 60800
Pakistan
;
    'Muhammad Yaqub'
;
Department of Chemistry
Bahauddin Zakariya University
Multan 60800
Pakistan
;
    'Tahir, M. Nawaz'
;
Department of Physics
University of Sargodha
Sargodha
Pakistan
;
    'Zahid Shafiq'
;
Department of Chemistry
Bahauddin Zakariya University
Multan 60800
Pakistan
;
    'Ashfaq Mahmood Qureshi'
;
Department of Chemistry
Bahauddin Zakariya University
Multan 60800
Pakistan
;
data_I
_audit_creation_method     SHELXL-97
_chemical_name_systematic
;
4,12,18,26-pentahydroxy-13,17-
dioxaheptacyclo[14.10.0.0^3,14^.0^4,12^.0^6,11^.0^18,26^.0^19,24^]hexacosa-
1,3(14),6(11),7,9,15,19,21,23-nonaene-5,25-dione monohydrate
;
_chemical_name_common     ?
_chemical_formula_moiety     'C24 H14 O9, H2 O'
_chemical_formula_sum     'C24 H16 O10'
_chemical_formula_iupac     'C24 H14 O9, H2 O'
_chemical_formula_weight     464.37
_symmetry_cell_setting     triclinic
_symmetry_space_group_name_H-M     'P -1'
_symmetry_space_group_name_Hall     '-P 1'
loop_
    _symmetry_equiv_pos_site_id
    _symmetry_equiv_pos_as_xyz
    1 x,y,z
    2 -x,-y,-z
_cell_length_a     8.2448(4)
_cell_length_b     11.1558(7)
_cell_length_c     12.2569(7)
_cell_angle_alpha     64.571(2)
_cell_angle_beta     78.1260(10)
_cell_angle_gamma     80.738(2)
_cell_volume     992.98(10)
_cell_formula_units_Z     2
_cell_measurement_reflns_used     2717
_cell_measurement_theta_min     2.12
_cell_measurement_theta_max     25.25
_cell_measurement_temperature     296(2)
_exptl_crystal_description     prisms
_exptl_crystal_colour     white
_exptl_crystal_size_max     0.24
_exptl_crystal_size_mid     0.16
_exptl_crystal_size_min     0.14
_exptl_crystal_density_diffrn     1.553
_exptl_crystal_density_meas     ?
_exptl_crystal_density_method     'not measured'
_exptl_crystal_F_000     480
_exptl_absorpt_coefficient_mu     0.123
_exptl_absorpt_correction_type     multi-scan
_exptl_absorpt_process_details     '(SADABS; Bruker, 2005)'
_exptl_absorpt_correction_T_min     0.975
_exptl_absorpt_correction_T_max     0.983
_exptl_special_details
;
;
_diffrn_ambient_temperature     296(2)
_diffrn_radiation_type     MoK\a
_diffrn_radiation_wavelength     0.71073
_diffrn_radiation_source     'fine-focus sealed tube'
_diffrn_radiation_monochromator     graphite
_diffrn_measurement_device_type     'Bruker Kappa APEXII CCD'
_diffrn_measurement_method     \w
_diffrn_detector_area_resol_mean     8.10
_diffrn_reflns_number     14323
_diffrn_reflns_av_R_equivalents     0.0392
_diffrn_reflns_av_sigmaI/netI     0.0400
_diffrn_reflns_theta_min     2.12
_diffrn_reflns_theta_max     25.25
_diffrn_reflns_theta_full     25.25
_diffrn_measured_fraction_theta_max     0.999
_diffrn_measured_fraction_theta_full     0.999
_diffrn_reflns_limit_h_min     -9
_diffrn_reflns_limit_h_max     9
_diffrn_reflns_limit_k_min     -13
_diffrn_reflns_limit_k_max     13
_diffrn_reflns_limit_l_min     -14
_diffrn_reflns_limit_l_max     14
_diffrn_standards_number     0
_diffrn_standards_interval_count     ?
_diffrn_standards_interval_time     ?
_diffrn_standards_decay_%     ?
_refine_special_details
;
Refinement of <i>F</i>^2^ against ALL reflections. The weighted <i>R</i>-factor
<i>wR</i> and goodness of fit <i>S</i> are based on <i>F</i>^2^, conventional
<i>R</i>-factors <i>R</i> are based on <i>F</i>, with <i>F</i> set to zero for
negative <i>F</i>^2^. The threshold expression of <i>F</i>^2^ >
\s(<i>F</i>^2^) is used only for calculating <i>R</i>-factors(gt) <i>etc</i>.
and is not relevant to the choice of reflections for refinement.
<i>R</i>-factors based on <i>F</i>^2^ are statistically about twice as large
as those based on <i>F</i>, and <i>R</i>- factors based on ALL data will be
even larger.
;
_reflns_number_total     3592
_reflns_number_gt     2717
_reflns_threshold_expression     I>2\s(I)
_refine_ls_structure_factor_coef     Fsqd
_refine_ls_matrix_type     full
_refine_ls_R_factor_all     0.0592
_refine_ls_R_factor_gt     0.0406
_refine_ls_wR_factor_gt     0.0953
_refine_ls_wR_factor_ref     0.1060
_refine_ls_goodness_of_fit_ref     1.030
_refine_ls_restrained_S_all     1.030
_refine_ls_number_reflns     3592
_refine_ls_number_parameters     312
_refine_ls_number_restraints     0
_refine_ls_hydrogen_treatment     constr
_refine_ls_weighting_scheme     calc
_refine_ls_weighting_details
         'calc w=1/[\s^2^(Fo^2^)+(0.0477P)^2^+0.3139P] where P=(Fo^2^+2Fc^2^)/3'
_atom_sites_solution_hydrogens     geom
_atom_sites_solution_primary     direct
_atom_sites_solution_secondary     difmap
_refine_ls_shift/su_max     0.000
_refine_ls_shift/su_mean     0.000
_refine_diff_density_max     0.287
_refine_diff_density_min     -0.219
_refine_ls_extinction_method     none
_refine_ls_extinction_coef     ?
loop_
    _atom_type_symbol
    _atom_type_description
    _atom_type_scat_dispersion_real
    _atom_type_scat_dispersion_imag
    _atom_type_scat_source
    'C' 'C' 0.0033 0.0016
                         'International Tables Vol C Tables 4.2.6.8 and 6.1.1.4'
    'H' 'H' 0.0000 0.0000
                         'International Tables Vol C Tables 4.2.6.8 and 6.1.1.4'
    'O' 'O' 0.0106 0.0060
                         'International Tables Vol C Tables 4.2.6.8 and 6.1.1.4'
_computing_data_collection     'APEX2 (Bruker, 2009)'
_computing_cell_refinement     'SAINT (Bruker, 2009)'
_computing_data_reduction     'SAINT (Bruker, 2009)'
_computing_structure_solution     'SHELXS97 (Sheldrick, 2008)'
_computing_structure_refinement     'SHELXL97 (Sheldrick, 2008)'
_computing_molecular_graphics
;
ORTEPIII (Burnett & Johnson, 1996), ORTEP-3 for Windows (Farrugia,
1997) and
PLATON (Spek, 2009)
;
_computing_publication_material
;
WinGX (Farrugia, 1999) and PLATON (Spek, 2009)
;
loop_
    _atom_site_type_symbol
    _atom_site_label
    _atom_site_fract_x
    _atom_site_fract_y
    _atom_site_fract_z
    _atom_site_U_iso_or_equiv
    _atom_site_adp_type
    _atom_site_calc_flag
    _atom_site_refinement_flags
    _atom_site_occupancy
    _atom_site_disorder_assembly
    _atom_site_disorder_group
    O O1 0.74158(16) 0.31117(14) 0.13753(13) 0.0325(4) Uani d . 1 . .
    H H1 0.8190 0.3518 0.1328 0.049 Uiso calc R 1 . .
    O O2 0.44555(15) 0.20020(13) 0.18069(12) 0.0275(3) Uani d . 1 . .
    O O3 0.23840(18) 0.07962(14) 0.18599(13) 0.0345(4) Uani d . 1 . .
    H H3 0.2547 0.1146 0.1110 0.052 Uiso calc R 1 . .
    O O4 0.06749(16) 0.34145(16) 0.10489(12) 0.0340(4) Uani d . 1 . .
    H H4 0.1297 0.3594 0.0395 0.051 Uiso calc R 1 . .
    O O5 -0.08231(19) 0.34995(16) 0.32765(14) 0.0470(4) Uani d . 1 . .
    O O6 0.70474(15) 0.58630(14) 0.12331(12) 0.0278(3) Uani d . 1 . .
    O O7 0.38306(18) 0.82777(14) 0.04490(13) 0.0367(4) Uani d . 1 . .
    H H7 0.4280 0.8243 -0.0200 0.055 Uiso calc R 1 . .
    O O8 0.71372(18) 0.81081(15) 0.06590(12) 0.0348(4) Uani d . 1 . .
    H H8 0.7947 0.8166 0.0920 0.052 Uiso calc R 1 . .
    O O9 0.20667(19) 0.75200(17) 0.28466(15) 0.0472(4) Uani d . 1 . .
    O O10A 0.9905(3) 0.8676(3) 0.1058(3) 0.1166(15) Uani d P 0.78 A 1
    H H10A 1.0445 0.8386 0.1654 0.175 Uiso d PR 0.78 A 1
    H H10B 1.0535 0.9036 0.0381 0.175 Uiso d R 1 A 1
    O O10B 1.0286(3) 0.8307(3) 0.0423(3) 0.1166(15) Uani d PR 0.22 A 2
    H H10C 1.0828 0.8252 -0.0326 0.175 Uiso d PR 0.22 A 2
    C C1 0.2922(2) 0.3946(2) 0.17679(16) 0.0237(4) Uani d . 1 . .
    C C2 0.4482(2) 0.32831(19) 0.16793(16) 0.0229(4) Uani d . 1 . .
    C C3 0.5959(2) 0.38453(19) 0.14809(16) 0.0229(4) Uani d . 1 . .
    C C4 0.5743(2) 0.5138(2) 0.13981(16) 0.0236(4) Uani d . 1 . .
    C C5 0.4192(2) 0.58264(19) 0.14865(16) 0.0239(4) Uani d . 1 . .
    C C6 0.2742(2) 0.5243(2) 0.16695(17) 0.0254(4) Uani d . 1 . .
    H H6 0.1701 0.5699 0.1724 0.031 Uiso calc R 1 . .
    C C7 0.2716(2) 0.1651(2) 0.23039(17) 0.0267(5) Uani d . 1 . .
    C C8 0.1629(2) 0.3014(2) 0.20018(17) 0.0257(4) Uani d . 1 . .
    C C9 0.0451(2) 0.2811(2) 0.32021(18) 0.0292(5) Uani d . 1 . .
    C C10 0.1173(2) 0.1670(2) 0.41783(18) 0.0284(5) Uani d . 1 . .
    C C11 0.0688(3) 0.1197(2) 0.54396(19) 0.0365(5) Uani d . 1 . .
    H H11 -0.0191 0.1630 0.5777 0.044 Uiso calc R 1 . .
    C C12 0.1552(3) 0.0069(2) 0.6172(2) 0.0424(6) Uani d . 1 . .
    H H12 0.1258 -0.0260 0.7017 0.051 Uiso calc R 1 . .
    C C13 0.2853(3) -0.0581(2) 0.5666(2) 0.0415(6) Uani d . 1 . .
    H H13 0.3413 -0.1343 0.6179 0.050 Uiso calc R 1 . .
    C C14 0.3335(3) -0.0120(2) 0.44149(19) 0.0350(5) Uani d . 1 . .
    H H14 0.4213 -0.0556 0.4080 0.042 Uiso calc R 1 . .
    C C15 0.2470(2) 0.1011(2) 0.36760(18) 0.0268(5) Uani d . 1 . .
    C C16 0.6316(2) 0.7026(2) 0.15031(17) 0.0277(5) Uani d . 1 . .
    C C17 0.4423(2) 0.7165(2) 0.14245(17) 0.0276(5) Uani d . 1 . .
    C C18 0.3551(3) 0.7255(2) 0.26280(19) 0.0311(5) Uani d . 1 . .
    C C19 0.4801(3) 0.6899(2) 0.34347(18) 0.0303(5) Uani d . 1 . .
    C C20 0.6377(2) 0.6727(2) 0.28187(18) 0.0284(5) Uani d . 1 . .
    C C21 0.7748(3) 0.6349(2) 0.34150(19) 0.0359(5) Uani d . 1 . .
    H H21 0.8802 0.6208 0.3018 0.043 Uiso calc R 1 . .
    C C22 0.7509(3) 0.6189(2) 0.4618(2) 0.0426(6) Uani d . 1 . .
    H H22 0.8420 0.5950 0.5029 0.051 Uiso calc R 1 . .
    C C23 0.5942(3) 0.6377(2) 0.5225(2) 0.0426(6) Uani d . 1 . .
    H H23 0.5821 0.6272 0.6031 0.051 Uiso calc R 1 . .
    C C24 0.4564(3) 0.6717(2) 0.46534(19) 0.0373(5) Uani d . 1 . .
    H H24 0.3508 0.6822 0.5066 0.045 Uiso calc R 1 . .
loop_
    _atom_site_aniso_label
    _atom_site_aniso_U_11
    _atom_site_aniso_U_22
    _atom_site_aniso_U_33
    _atom_site_aniso_U_12
    _atom_site_aniso_U_13
    _atom_site_aniso_U_23
    O1 0.0166(7) 0.0386(9) 0.0433(9) -0.0027(6) -0.0024(6) -0.0186(7)
    O2 0.0203(7) 0.0296(8) 0.0319(8) -0.0061(6) 0.0026(6) -0.0135(6)
    O3 0.0396(9) 0.0396(9) 0.0299(8) -0.0151(7) 0.0011(7) -0.0181(7)
    O4 0.0214(8) 0.0528(10) 0.0270(8) -0.0106(7) -0.0038(6) -0.0130(7)
    O5 0.0327(9) 0.0492(10) 0.0442(10) 0.0055(8) 0.0066(7) -0.0139(8)
    O6 0.0220(7) 0.0351(8) 0.0299(7) -0.0086(6) 0.0005(6) -0.0165(6)
    O7 0.0418(9) 0.0335(9) 0.0308(8) -0.0006(7) -0.0062(7) -0.0100(7)
    O8 0.0383(9) 0.0398(9) 0.0264(8) -0.0185(7) -0.0032(6) -0.0093(7)
    O9 0.0341(10) 0.0651(12) 0.0484(10) 0.0044(8) -0.0016(7) -0.0338(9)
    O10A 0.102(2) 0.136(3) 0.081(2) -0.074(2) -0.0554(19) 0.0243(19)
    O10B 0.102(2) 0.136(3) 0.081(2) -0.074(2) -0.0554(19) 0.0243(19)
    C1 0.0183(10) 0.0325(11) 0.0206(10) -0.0043(8) -0.0019(7) -0.0109(9)
    C2 0.0233(11) 0.0270(11) 0.0178(9) -0.0056(8) -0.0005(7) -0.0086(8)
    C3 0.0178(10) 0.0309(11) 0.0190(9) -0.0020(8) -0.0016(7) -0.0096(8)
    C4 0.0214(11) 0.0318(11) 0.0186(9) -0.0094(8) -0.0002(7) -0.0101(8)
    C5 0.0243(11) 0.0285(11) 0.0183(9) -0.0033(8) -0.0021(7) -0.0093(8)
    C6 0.0181(10) 0.0332(12) 0.0242(10) -0.0003(8) -0.0025(8) -0.0119(9)
    C7 0.0204(11) 0.0331(12) 0.0281(11) -0.0104(8) 0.0020(8) -0.0137(9)
    C8 0.0171(10) 0.0362(12) 0.0243(10) -0.0056(8) -0.0024(8) -0.0119(9)
    C9 0.0224(11) 0.0352(12) 0.0318(11) -0.0085(9) 0.0017(8) -0.0157(10)
    C10 0.0247(11) 0.0343(12) 0.0281(11) -0.0103(9) 0.0002(8) -0.0138(9)
    C11 0.0360(13) 0.0461(14) 0.0293(12) -0.0126(10) 0.0046(9) -0.0183(11)
    C12 0.0475(15) 0.0511(15) 0.0250(11) -0.0179(12) -0.0023(10) -0.0089(11)
    C13 0.0397(14) 0.0397(14) 0.0356(13) -0.0072(11) -0.0113(10) -0.0026(11)
    C14 0.0300(12) 0.0332(12) 0.0378(12) -0.0044(9) -0.0036(9) -0.0109(10)
    C15 0.0237(11) 0.0306(11) 0.0283(11) -0.0096(9) -0.0017(8) -0.0124(9)
    C16 0.0290(11) 0.0300(11) 0.0250(10) -0.0093(9) 0.0001(8) -0.0116(9)
    C17 0.0273(11) 0.0312(11) 0.0244(10) -0.0035(9) -0.0040(8) -0.0111(9)
    C18 0.0323(13) 0.0288(12) 0.0329(12) -0.0048(9) 0.0014(9) -0.0153(10)
    C19 0.0370(13) 0.0271(11) 0.0287(11) -0.0064(9) -0.0005(9) -0.0139(9)
    C20 0.0343(12) 0.0262(11) 0.0265(10) -0.0077(9) -0.0028(9) -0.0116(9)
    C21 0.0361(13) 0.0406(13) 0.0349(12) -0.0059(10) -0.0078(10) -0.0172(10)
    C22 0.0551(16) 0.0412(14) 0.0367(13) -0.0050(11) -0.0176(11) -0.0159(11)
    C23 0.0667(17) 0.0392(14) 0.0255(11) -0.0086(12) -0.0077(11) -0.0150(10)
    C24 0.0502(15) 0.0344(13) 0.0287(12) -0.0090(10) 0.0028(10) -0.0161(10)
_geom_special_details
;
 All esds (except the esd in the dihedral angle between two l.s. planes)
 are estimated using the full covariance matrix.  The cell esds are taken
 into account individually in the estimation of esds in distances, angles
 and torsion angles; correlations between esds in cell parameters are only
 used when they are defined by crystal symmetry.  An approximate (isotropic)
 treatment of cell esds is used for estimating esds involving l.s. planes.
;
loop_
    _geom_bond_atom_site_label_1
    _geom_bond_atom_site_label_2
    _geom_bond_site_symmetry_2
    _geom_bond_distance
    _geom_bond_publ_flag
    O1 C3 . 1.356(2) ?
    O1 H1 . 0.8200 ?
    O2 C2 . 1.373(2) ?
    O2 C7 . 1.482(2) ?
    O3 C7 . 1.369(2) ?
    O3 H3 . 0.8200 ?
    O4 C8 . 1.414(2) ?
    O4 H4 . 0.8200 ?
    O5 C9 . 1.210(2) ?
    O6 C4 . 1.379(2) ?
    O6 C16 . 1.481(2) ?
    O7 C17 . 1.407(2) ?
    O7 H7 . 0.8200 ?
    O8 C16 . 1.374(2) ?
    O8 H8 . 0.8200 ?
    O9 C18 . 1.214(2) ?
    O10A H10A . 0.8488 ?
    O10A H10B . 0.8501 ?
    O10B H10B . 0.8488 ?
    O10B H10C . 0.9573 ?
    C1 C2 . 1.385(3) ?
    C1 C6 . 1.385(3) ?
    C1 C8 . 1.507(3) ?
    C2 C3 . 1.389(3) ?
    C3 C4 . 1.386(3) ?
    C4 C5 . 1.391(3) ?
    C5 C6 . 1.385(3) ?
    C5 C17 . 1.503(3) ?
    C6 H6 . 0.9300 ?
    C7 C15 . 1.501(3) ?
    C7 C8 . 1.571(3) ?
    C8 C9 . 1.535(3) ?
    C9 C10 . 1.465(3) ?
    C10 C15 . 1.388(3) ?
    C10 C11 . 1.393(3) ?
    C11 C12 . 1.379(3) ?
    C11 H11 . 0.9300 ?
    C12 C13 . 1.387(3) ?
    C12 H12 . 0.9300 ?
    C13 C14 . 1.383(3) ?
    C13 H13 . 0.9300 ?
    C14 C15 . 1.384(3) ?
    C14 H14 . 0.9300 ?
    C16 C20 . 1.510(3) ?
    C16 C17 . 1.562(3) ?
    C17 C18 . 1.540(3) ?
    C18 C19 . 1.466(3) ?
    C19 C20 . 1.391(3) ?
    C19 C24 . 1.394(3) ?
    C20 C21 . 1.383(3) ?
    C21 C22 . 1.382(3) ?
    C21 H21 . 0.9300 ?
    C22 C23 . 1.385(3) ?
    C22 H22 . 0.9300 ?
    C23 C24 . 1.373(3) ?
    C23 H23 . 0.9300 ?
    C24 H24 . 0.9300 ?
loop_
    _geom_angle_atom_site_label_1
    _geom_angle_atom_site_label_2
    _geom_angle_atom_site_label_3
    _geom_angle_site_symmetry_1
    _geom_angle_site_symmetry_3
    _geom_angle
    _geom_angle_publ_flag
    C3 O1 H1 . . 109.5 ?
    C2 O2 C7 . . 106.21(13) ?
    C7 O3 H3 . . 109.5 ?
    C8 O4 H4 . . 109.5 ?
    C4 O6 C16 . . 106.53(14) ?
    C17 O7 H7 . . 109.5 ?
    C16 O8 H8 . . 109.5 ?
    H10A O10A H10B . . 111.1 ?
    H10B O10B H10C . . 105.5 ?
    C2 C1 C6 . . 120.97(17) ?
    C2 C1 C8 . . 108.59(17) ?
    C6 C1 C8 . . 130.42(17) ?
    O2 C2 C1 . . 114.10(16) ?
    O2 C2 C3 . . 122.06(17) ?
    C1 C2 C3 . . 123.84(18) ?
    O1 C3 C4 . . 127.48(17) ?
    O1 C3 C2 . . 118.53(17) ?
    C4 C3 C2 . . 113.99(17) ?
    O6 C4 C3 . . 123.20(17) ?
    O6 C4 C5 . . 113.39(17) ?
    C3 C4 C5 . . 123.41(17) ?
    C6 C5 C4 . . 121.19(19) ?
    C6 C5 C17 . . 129.73(18) ?
    C4 C5 C17 . . 108.98(16) ?
    C5 C6 C1 . . 116.59(18) ?
    C5 C6 H6 . . 121.7 ?
    C1 C6 H6 . . 121.7 ?
    O3 C7 O2 . . 108.40(14) ?
    O3 C7 C15 . . 110.20(16) ?
    O2 C7 C15 . . 110.56(15) ?
    O3 C7 C8 . . 118.18(16) ?
    O2 C7 C8 . . 105.64(14) ?
    C15 C7 C8 . . 103.66(15) ?
    O4 C8 C1 . . 114.40(16) ?
    O4 C8 C9 . . 108.96(15) ?
    C1 C8 C9 . . 111.02(15) ?
    O4 C8 C7 . . 116.81(16) ?
    C1 C8 C7 . . 101.22(14) ?
    C9 C8 C7 . . 103.80(15) ?
    O5 C9 C10 . . 128.69(18) ?
    O5 C9 C8 . . 124.02(19) ?
    C10 C9 C8 . . 107.30(17) ?
    C15 C10 C11 . . 120.9(2) ?
    C15 C10 C9 . . 109.91(17) ?
    C11 C10 C9 . . 129.16(19) ?
    C12 C11 C10 . . 118.0(2) ?
    C12 C11 H11 . . 121.0 ?
    C10 C11 H11 . . 121.0 ?
    C11 C12 C13 . . 120.9(2) ?
    C11 C12 H12 . . 119.5 ?
    C13 C12 H12 . . 119.5 ?
    C14 C13 C12 . . 121.4(2) ?
    C14 C13 H13 . . 119.3 ?
    C12 C13 H13 . . 119.3 ?
    C13 C14 C15 . . 117.9(2) ?
    C13 C14 H14 . . 121.0 ?
    C15 C14 H14 . . 121.0 ?
    C14 C15 C10 . . 120.92(19) ?
    C14 C15 C7 . . 127.30(18) ?
    C10 C15 C7 . . 111.75(18) ?
    O8 C16 O6 . . 107.42(15) ?
    O8 C16 C20 . . 114.67(16) ?
    O6 C16 C20 . . 110.07(16) ?
    O8 C16 C17 . . 113.52(16) ?
    O6 C16 C17 . . 106.15(14) ?
    C20 C16 C17 . . 104.69(15) ?
    O7 C17 C5 . . 115.96(16) ?
    O7 C17 C18 . . 108.19(16) ?
    C5 C17 C18 . . 108.73(15) ?
    O7 C17 C16 . . 117.31(16) ?
    C5 C17 C16 . . 101.66(15) ?
    C18 C17 C16 . . 104.13(15) ?
    O9 C18 C19 . . 128.14(19) ?
    O9 C18 C17 . . 123.76(19) ?
    C19 C18 C17 . . 108.01(17) ?
    C20 C19 C24 . . 121.3(2) ?
    C20 C19 C18 . . 110.23(18) ?
    C24 C19 C18 . . 128.50(19) ?
    C21 C20 C19 . . 120.31(19) ?
    C21 C20 C16 . . 128.44(18) ?
    C19 C20 C16 . . 111.24(18) ?
    C22 C21 C20 . . 118.1(2) ?
    C22 C21 H21 . . 120.9 ?
    C20 C21 H21 . . 120.9 ?
    C21 C22 C23 . . 121.4(2) ?
    C21 C22 H22 . . 119.3 ?
    C23 C22 H22 . . 119.3 ?
    C24 C23 C22 . . 121.0(2) ?
    C24 C23 H23 . . 119.5 ?
    C22 C23 H23 . . 119.5 ?
    C23 C24 C19 . . 117.8(2) ?
    C23 C24 H24 . . 121.1 ?
    C19 C24 H24 . . 121.1 ?
loop_
    _geom_torsion_atom_site_label_1
    _geom_torsion_atom_site_label_2
    _geom_torsion_atom_site_label_3
    _geom_torsion_atom_site_label_4
    _geom_torsion_site_symmetry_1
    _geom_torsion_site_symmetry_2
    _geom_torsion_site_symmetry_3
    _geom_torsion_site_symmetry_4
    _geom_torsion
    _geom_torsion_publ_flag
    C7 O2 C2 C1 . . . . -13.7(2) ?
    C7 O2 C2 C3 . . . . 166.22(16) ?
    C6 C1 C2 O2 . . . . 179.41(16) ?
    C8 C1 C2 O2 . . . . 0.8(2) ?
    C6 C1 C2 C3 . . . . -0.5(3) ?
    C8 C1 C2 C3 . . . . -179.17(17) ?
    O2 C2 C3 O1 . . . . 2.0(3) ?
    C1 C2 C3 O1 . . . . -178.11(16) ?
    O2 C2 C3 C4 . . . . -178.83(16) ?
    C1 C2 C3 C4 . . . . 1.1(3) ?
    C16 O6 C4 C3 . . . . -166.01(17) ?
    C16 O6 C4 C5 . . . . 13.3(2) ?
    O1 C3 C4 O6 . . . . -2.5(3) ?
    C2 C3 C4 O6 . . . . 178.36(16) ?
    O1 C3 C4 C5 . . . . 178.20(17) ?
    C2 C3 C4 C5 . . . . -0.9(3) ?
    O6 C4 C5 C6 . . . . -179.17(16) ?
    C3 C4 C5 C6 . . . . 0.2(3) ?
    O6 C4 C5 C17 . . . . -2.4(2) ?
    C3 C4 C5 C17 . . . . 176.96(17) ?
    C4 C5 C6 C1 . . . . 0.5(3) ?
    C17 C5 C6 C1 . . . . -175.59(18) ?
    C2 C1 C6 C5 . . . . -0.3(3) ?
    C8 C1 C6 C5 . . . . 178.02(18) ?
    C2 O2 C7 O3 . . . . 147.83(15) ?
    C2 O2 C7 C15 . . . . -91.28(18) ?
    C2 O2 C7 C8 . . . . 20.25(17) ?
    C2 C1 C8 O4 . . . . -114.96(18) ?
    C6 C1 C8 O4 . . . . 66.6(3) ?
    C2 C1 C8 C9 . . . . 121.23(17) ?
    C6 C1 C8 C9 . . . . -57.3(3) ?
    C2 C1 C8 C7 . . . . 11.54(19) ?
    C6 C1 C8 C7 . . . . -166.95(19) ?
    O3 C7 C8 O4 . . . . -15.6(2) ?
    O2 C7 C8 O4 . . . . 105.87(17) ?
    C15 C7 C8 O4 . . . . -137.81(16) ?
    O3 C7 C8 C1 . . . . -140.47(16) ?
    O2 C7 C8 C1 . . . . -19.02(17) ?
    C15 C7 C8 C1 . . . . 97.30(16) ?
    O3 C7 C8 C9 . . . . 104.36(18) ?
    O2 C7 C8 C9 . . . . -134.19(14) ?
    C15 C7 C8 C9 . . . . -17.87(18) ?
    O4 C8 C9 O5 . . . . -37.0(3) ?
    C1 C8 C9 O5 . . . . 89.9(2) ?
    C7 C8 C9 O5 . . . . -162.1(2) ?
    O4 C8 C9 C10 . . . . 143.22(16) ?
    C1 C8 C9 C10 . . . . -89.92(19) ?
    C7 C8 C9 C10 . . . . 18.09(19) ?
    O5 C9 C10 C15 . . . . 168.8(2) ?
    C8 C9 C10 C15 . . . . -11.4(2) ?
    O5 C9 C10 C11 . . . . -8.7(4) ?
    C8 C9 C10 C11 . . . . 171.1(2) ?
    C15 C10 C11 C12 . . . . 1.0(3) ?
    C9 C10 C11 C12 . . . . 178.2(2) ?
    C10 C11 C12 C13 . . . . -0.6(3) ?
    C11 C12 C13 C14 . . . . 0.4(3) ?
    C12 C13 C14 C15 . . . . -0.4(3) ?
    C13 C14 C15 C10 . . . . 0.8(3) ?
    C13 C14 C15 C7 . . . . -176.90(19) ?
    C11 C10 C15 C14 . . . . -1.0(3) ?
    C9 C10 C15 C14 . . . . -178.79(17) ?
    C11 C10 C15 C7 . . . . 176.95(17) ?
    C9 C10 C15 C7 . . . . -0.8(2) ?
    O3 C7 C15 C14 . . . . 62.6(2) ?
    O2 C7 C15 C14 . . . . -57.2(3) ?
    C8 C7 C15 C14 . . . . -170.02(19) ?
    O3 C7 C15 C10 . . . . -115.25(18) ?
    O2 C7 C15 C10 . . . . 124.93(17) ?
    C8 C7 C15 C10 . . . . 12.1(2) ?
    C4 O6 C16 O8 . . . . -140.03(15) ?
    C4 O6 C16 C20 . . . . 94.49(17) ?
    C4 O6 C16 C17 . . . . -18.27(18) ?
    C6 C5 C17 O7 . . . . -64.0(3) ?
    C4 C5 C17 O7 . . . . 119.56(18) ?
    C6 C5 C17 C18 . . . . 58.1(3) ?
    C4 C5 C17 C18 . . . . -118.33(17) ?
    C6 C5 C17 C16 . . . . 167.58(19) ?
    C4 C5 C17 C16 . . . . -8.87(19) ?
    O8 C16 C17 O7 . . . . 6.5(2) ?
    O6 C16 C17 O7 . . . . -111.32(18) ?
    C20 C16 C17 O7 . . . . 132.24(17) ?
    O8 C16 C17 C5 . . . . 134.01(16) ?
    O6 C16 C17 C5 . . . . 16.24(17) ?
    C20 C16 C17 C5 . . . . -100.20(16) ?
    O8 C16 C17 C18 . . . . -113.04(17) ?
    O6 C16 C17 C18 . . . . 129.19(15) ?
    C20 C16 C17 C18 . . . . 12.75(19) ?
    O7 C17 C18 O9 . . . . 45.9(3) ?
    C5 C17 C18 O9 . . . . -80.8(2) ?
    C16 C17 C18 O9 . . . . 171.4(2) ?
    O7 C17 C18 C19 . . . . -137.08(16) ?
    C5 C17 C18 C19 . . . . 96.20(18) ?
    C16 C17 C18 C19 . . . . -11.6(2) ?
    O9 C18 C19 C20 . . . . -177.4(2) ?
    C17 C18 C19 C20 . . . . 5.8(2) ?
    O9 C18 C19 C24 . . . . 3.6(4) ?
    C17 C18 C19 C24 . . . . -173.2(2) ?
    C24 C19 C20 C21 . . . . 0.9(3) ?
    C18 C19 C20 C21 . . . . -178.18(18) ?
    C24 C19 C20 C16 . . . . -178.04(18) ?
    C18 C19 C20 C16 . . . . 2.9(2) ?
    O8 C16 C20 C21 . . . . -63.9(3) ?
    O6 C16 C20 C21 . . . . 57.4(3) ?
    C17 C16 C20 C21 . . . . 171.1(2) ?
    O8 C16 C20 C19 . . . . 114.97(19) ?
    O6 C16 C20 C19 . . . . -123.79(17) ?
    C17 C16 C20 C19 . . . . -10.1(2) ?
    C19 C20 C21 C22 . . . . -1.8(3) ?
    C16 C20 C21 C22 . . . . 176.9(2) ?
    C20 C21 C22 C23 . . . . 1.0(3) ?
    C21 C22 C23 C24 . . . . 0.7(4) ?
    C22 C23 C24 C19 . . . . -1.6(3) ?
    C20 C19 C24 C23 . . . . 0.8(3) ?
    C18 C19 C24 C23 . . . . 179.7(2) ?
loop_
    _geom_hbond_atom_site_label_D
    _geom_hbond_atom_site_label_H
    _geom_hbond_atom_site_label_A
    _geom_hbond_site_symmetry_A
    _geom_hbond_distance_DH
    _geom_hbond_distance_HA
    _geom_hbond_distance_DA
    _geom_hbond_angle_DHA
    O1 H1 O4 1_655 0.82 2.00 2.6885(18) 141
    O3 H3 O8 2_665 0.82 1.94 2.7559(19) 177
    O4 H4 O6 2_665 0.82 2.08 2.8964(18) 176
    O7 H7 O2 2_665 0.82 2.14 2.9548(19) 175
    O8 H8 O10A . 0.82 1.86 2.653(3) 163
    O8 H8 O10B . 0.82 1.91 2.587(3) 139
    O10A H10A O9 1_655 0.85 2.01 2.844(3) 168
    O10B H10C O1 2_765 0.96 2.50 3.357(5) 148
    C11 H11 O9 2_566 0.93 2.44 3.345(3) 164
    C23 H23 Cg1 2_666 0.93 2.65 3.562(2) 168
_iucr_refine_instructions_details
;
TITL KH68NN_0m in P-1
CELL  0.71073   8.2448  11.1558  12.2569   64.571   78.126   80.738
ZERR     2.00   0.0004   0.0007   0.0007    0.002    0.001    0.002
LATT   1
SFAC  C    H    O
UNIT  48   32   20
MERG   2
SHEL 40 0.83
EADP O10A O10B
MPLA 4 C1 C2 C8 O2 C7
MPLA 7 C1 C2 C3 C4 C5 C6 O1
MPLA 4 C4 C5 C17 O6 C16
MPLA 4 C1 C2 C8 O2 C7
MPLA 8 C10 C11 C12 C13 C14 C15 C7 C9 O5
MPLA 8 C19 C20 C21 C22 C23 C24 C16 C18 O9
MPLA 9 C19 C20 C21 C22 C23 C24 C16 C18 O9 C17
MPLA 11 C1 C2 C3 C4 C5 C6 C8 O1 O2 C17 O6  C16 C7
MPLA 9 C10 C11 C12 C13 C14 C15 C7 C9 O5 C8
MPLA 9 C19 C20 C21 C22 C23 C24 C16 C18 O9 C17
EQIV $1  x+1, y, z
EQIV $2 -x+1, -y+1, -z
EQIV $3 -x+2, -y+1, -z
EQIV $4 -x,1-y,1-z
HTAB O1 O4_$1
HTAB O3 O8_$2
HTAB O4 O6_$2
HTAB O7 O2_$2
HTAB O8 O10A
HTAB O8 O10B
HTAB O10A O9_$1
HTAB O10B O1_$3
HTAB C11 O9_$4
FMAP   2
PLAN   10
ACTA    50.50
BOND   $H
CONF
LIST   4
L.S.   5
TEMP    23.00
WGHT    0.047700    0.313900
FVAR       0.99970
O1    3    0.741576    0.311173    0.137529    11.00000    0.01664    0.03860 =
         0.04329   -0.01860   -0.00243   -0.00274
AFIX 147
H1    2    0.819043    0.351817    0.132817    11.00000   -1.50000
AFIX   0
O2    3    0.445548    0.200197    0.180693    11.00000    0.02034    0.02962 =
         0.03190   -0.01348    0.00260   -0.00611
O3    3    0.238398    0.079620    0.185991    11.00000    0.03956    0.03955 =
         0.02995   -0.01814    0.00113   -0.01507
AFIX 147
H3    2    0.254729    0.114642    0.111047    11.00000   -1.50000
AFIX   0
O4    3    0.067488    0.341451    0.104891    11.00000    0.02139    0.05280 =
         0.02701   -0.01296   -0.00376   -0.01058
AFIX 147
H4    2    0.129701    0.359378    0.039451    11.00000   -1.50000
AFIX   0
O5    3   -0.082311    0.349955    0.327646    11.00000    0.03267    0.04919 =
         0.04421   -0.01388    0.00659    0.00547
O6    3    0.704737    0.586297    0.123306    11.00000    0.02202    0.03509 =
         0.02986   -0.01649    0.00054   -0.00865
O7    3    0.383058    0.827769    0.044903    11.00000    0.04182    0.03346 =
         0.03084   -0.00996   -0.00616   -0.00064
AFIX 147
H7    2    0.427996    0.824346   -0.020033    11.00000   -1.50000
AFIX   0
O8    3    0.713717    0.810807    0.065903    11.00000    0.03832    0.03982 =
         0.02637   -0.00931   -0.00324   -0.01848
AFIX 147
H8    2    0.794732    0.816600    0.092015    11.00000   -1.50000
AFIX   0
O9    3    0.206674    0.751996    0.284665    11.00000    0.03405    0.06514 =
         0.04841   -0.03378   -0.00160    0.00440
PART    1
O10A  3    0.990503    0.867602    0.105777    10.78000    0.10232    0.13617 =
         0.08079    0.02428   -0.05536   -0.07393
AFIX   3
H10A  2    1.044459    0.838606    0.165364    10.78000   -1.50000
H10B  2    1.053503    0.903623    0.038125    11.00000   -1.50000
PART    2
O10B  3    1.028557    0.830679    0.042343    10.22000    0.10232    0.13617 =
         0.08079    0.02428   -0.05536   -0.07393
H10C  2    1.082761    0.825241   -0.032554    10.22000   -1.50000
AFIX   0
PART    0
C1    1    0.292177    0.394564    0.176786    11.00000    0.01831    0.03248 =
         0.02058   -0.01086   -0.00194   -0.00430
C2    1    0.448223    0.328310    0.167933    11.00000    0.02333    0.02703 =
         0.01783   -0.00864   -0.00048   -0.00561
C3    1    0.595937    0.384528    0.148093    11.00000    0.01776    0.03088 =
         0.01897   -0.00965   -0.00157   -0.00203
C4    1    0.574338    0.513809    0.139810    11.00000    0.02138    0.03182 =
         0.01860   -0.01006   -0.00019   -0.00939
C5    1    0.419244    0.582636    0.148647    11.00000    0.02431    0.02846 =
         0.01830   -0.00927   -0.00206   -0.00328
C6    1    0.274210    0.524295    0.166950    11.00000    0.01808    0.03315 =
         0.02421   -0.01188   -0.00253   -0.00033
AFIX  43
H6    2    0.170092    0.569876    0.172360    11.00000   -1.20000
AFIX   0
C7    1    0.271647    0.165144    0.230393    11.00000    0.02043    0.03310 =
         0.02812   -0.01365    0.00205   -0.01036
C8    1    0.162925    0.301429    0.200180    11.00000    0.01712    0.03616 =
         0.02429   -0.01195   -0.00238   -0.00562
C9    1    0.045111    0.281091    0.320215    11.00000    0.02243    0.03517 =
         0.03177   -0.01572    0.00170   -0.00855
C10   1    0.117280    0.166979    0.417832    11.00000    0.02472    0.03430 =
         0.02811   -0.01384    0.00021   -0.01030
C11   1    0.068815    0.119742    0.543964    11.00000    0.03597    0.04610 =
         0.02927   -0.01831    0.00459   -0.01258
AFIX  43
H11   2   -0.019123    0.162979    0.577722    11.00000   -1.20000
AFIX   0
C12   1    0.155206    0.006932    0.617217    11.00000    0.04751    0.05115 =
         0.02501   -0.00888   -0.00225   -0.01793
AFIX  43
H12   2    0.125838   -0.025994    0.701714    11.00000   -1.20000
AFIX   0
C13   1    0.285284   -0.058099    0.566617    11.00000    0.03966    0.03971 =
         0.03556   -0.00262   -0.01126   -0.00715
AFIX  43
H13   2    0.341254   -0.134300    0.617900    11.00000   -1.20000
AFIX   0
C14   1    0.333480   -0.011981    0.441492    11.00000    0.03001    0.03322 =
         0.03780   -0.01090   -0.00364   -0.00436
AFIX  43
H14   2    0.421267   -0.055619    0.408035    11.00000   -1.20000
AFIX   0
C15   1    0.247041    0.101111    0.367605    11.00000    0.02370    0.03056 =
         0.02831   -0.01243   -0.00174   -0.00962
C16   1    0.631579    0.702627    0.150310    11.00000    0.02899    0.02996 =
         0.02504   -0.01162    0.00011   -0.00934
C17   1    0.442294    0.716507    0.142453    11.00000    0.02729    0.03119 =
         0.02437   -0.01111   -0.00402   -0.00353
C18   1    0.355073    0.725510    0.262804    11.00000    0.03230    0.02882 =
         0.03285   -0.01529    0.00140   -0.00477
C19   1    0.480080    0.689931    0.343470    11.00000    0.03699    0.02712 =
         0.02875   -0.01386   -0.00052   -0.00643
C20   1    0.637679    0.672675    0.281869    11.00000    0.03432    0.02619 =
         0.02655   -0.01164   -0.00279   -0.00771
C21   1    0.774841    0.634944    0.341497    11.00000    0.03613    0.04056 =
         0.03494   -0.01722   -0.00784   -0.00586
AFIX  43
H21   2    0.880213    0.620752    0.301757    11.00000   -1.20000
AFIX   0
C22   1    0.750927    0.618915    0.461824    11.00000    0.05514    0.04119 =
         0.03668   -0.01586   -0.01763   -0.00503
AFIX  43
H22   2    0.842030    0.594981    0.502924    11.00000   -1.20000
AFIX   0
C23   1    0.594197    0.637741    0.522454    11.00000    0.06674    0.03917 =
         0.02555   -0.01498   -0.00775   -0.00856
AFIX  43
H23   2    0.582080    0.627212    0.603128    11.00000   -1.20000
AFIX   0
C24   1    0.456427    0.671703    0.465345    11.00000    0.05017    0.03435 =
         0.02866   -0.01612    0.00279   -0.00899
AFIX  43
H24   2    0.350790    0.682203    0.506616    11.00000   -1.20000
HKLF    4
REM  KH68NN_0m in P-1
REM R1 =  0.0406 for   2718 Fo > 4sig(Fo)  and  0.0592 for all   3592 data
REM    312 parameters refined using      0 restraints
END
WGHT      0.0477      0.3139
REM Highest difference peak  0.287,  deepest hole -0.219,  1-sigma level  0.045
Q1    1   1.0081  0.7991  0.0846  11.00000  0.05    0.29
Q2    1   0.8234  0.9585  0.1345  11.00000  0.05    0.28
Q3    1   0.1004  0.2835  0.2620  11.00000  0.05    0.24
Q4    1   1.0648  0.8505 -0.0252  11.00000  0.05    0.21
Q5    1   0.2005  0.1454  0.3962  11.00000  0.05    0.21
Q6    1   0.2185  0.2364  0.2114  11.00000  0.05    0.20
Q7    1   0.2224  0.3602  0.1873  11.00000  0.05    0.20
Q8    1   0.4045  0.7230  0.2005  11.00000  0.05    0.20
Q9    1   0.2950  0.0667  0.3969  11.00000  0.05    0.19
Q10   1   0.5308  0.7185  0.1435  11.00000  0.05    0.17
;
