# Supplementary material for: (±)-4,12,15,18,26-Penta­hydroxy-13,17-dioxahepta­cyclo­[14.10.0.03,14.04,12.06,11.018,26.019,24]hexa­cosa-1,3(14),6(11),7,9,15,19,21,23-nona­ene-5,25-dione monohydrate
Source: Acta Crystallogr Sect E Struct Rep Online. 2011 Mar 19;67(Pt 4):o910–1. doi: 10.1107/S1600536811009573 (PMC3099947; doi:10.1107/S1600536811009573)
Supplement: Supplementary file 2 [file e-67-0o910-Isup2.hkl]

#
# h,k,l, Fc-squared, Fo-squared, sigma(Fo-squared) and status flag
#
data_I
_shelx_title ' KH68NN_0m in P-1'
_shelx_refln_list_code          4
_shelx_F_calc_maximum      111.73
_exptl_crystal_F_000       480.00
_reflns_d_resolution_high  0.8332
 
loop_
 _symmetry_equiv_pos_as_xyz
 'x, y, z'
 '-x, -y, -z'
 
_cell_length_a     8.2448
_cell_length_b    11.1558
_cell_length_c    12.2569
_cell_angle_alpha  64.571
_cell_angle_beta   78.126
_cell_angle_gamma  80.738
 
_shelx_F_squared_multiplier     1.000
 
loop_
 _refln_index_h
 _refln_index_k
 _refln_index_l
 _refln_F_squared_calc
 _refln_F_squared_meas
 _refln_F_squared_sigma
 _refln_observed_status
   1   0   0     3035.36     2776.14     48.12 o
   2   0   0     1349.52     1323.19     19.36 o
   3   0   0      609.17      587.12     11.46 o
   4   0   0      362.51      363.52     12.28 o
   5   0   0       12.07       12.37      2.62 o
   6   0   0     1177.29     1139.60     33.56 o
   7   0   0      115.41      108.90     36.79 o
   8   0   0       23.12       18.04      4.82 o
   9   0   0       44.58       51.45      8.18 o
  -9   1   0       47.78       50.05     11.11 o
  -8   1   0      174.20      148.97     17.44 o
  -7   1   0        3.34        3.22      3.14 o
  -6   1   0       15.42       10.53      2.74 o
  -5   1   0       87.70       78.85      3.42 o
  -4   1   0      605.76      623.58     11.05 o
  -3   1   0       34.19       36.74      2.02 o
  -2   1   0        8.01        3.31      0.81 o
   1   1   0        0.10       -0.56      0.37 o
   2   1   0     1232.45     1194.44     16.01 o
   3   1   0      143.44      131.72      4.16 o
   4   1   0      242.30      254.99      7.58 o
   5   1   0      112.11      101.46      5.56 o
   6   1   0      436.25      461.72     10.06 o
   7   1   0       91.38       85.55      3.04 o
   8   1   0        2.96        4.52      6.21 o
   9   1   0        6.38        3.43      5.61 o
  -9   2   0        1.54        9.68      6.93 o
  -8   2   0        8.85        9.92      6.93 o
  -7   2   0        0.91       -1.20      2.75 o
  -6   2   0       83.45       81.23      4.17 o
  -5   2   0      183.48      178.94      4.55 o
  -4   2   0       70.52       83.92      2.77 o
  -3   2   0       30.27       39.69      1.98 o
  -2   2   0      109.54      108.35      2.17 o
  -1   2   0      161.29      148.35      3.01 o
   0   2   0     5423.66     4869.19     52.04 o
   1   2   0      162.46      151.41      3.32 o
   2   2   0     2726.56     2632.06     29.15 o
   3   2   0      105.60       91.16      3.47 o
   4   2   0      138.60      163.12      4.95 o
   5   2   0      945.04     1001.97     16.40 o
   6   2   0      173.73      184.98     11.19 o
   7   2   0      456.26      488.76     11.59 o
   8   2   0        6.49       11.20      3.77 o
   9   2   0       11.74       17.98      6.76 o
  -9   3   0        0.98        6.09      7.17 o
  -8   3   0      103.74      101.30     15.17 o
  -7   3   0      237.22      262.56     11.07 o
  -6   3   0       21.50       26.89      3.38 o
  -5   3   0       81.80       80.62      5.19 o
  -4   3   0       38.75       34.90      2.29 o
  -3   3   0     1946.81     2062.05     27.60 o
  -2   3   0      112.88      114.95      4.42 o
  -1   3   0     1034.97     1004.39     12.50 o
   0   3   0     3375.69     3267.28     36.12 o
   1   3   0     2951.63     2916.10     34.71 o
   2   3   0       26.15       22.31      1.59 o
   3   3   0      562.56      614.91      9.24 o
   4   3   0      183.75      188.23      5.33 o
   5   3   0      252.65      230.07      6.24 o
   6   3   0        2.62       -0.97      1.59 o
   7   3   0      132.37      120.71     10.62 o
   8   3   0       22.70        5.55      5.05 o
   9   3   0       16.57        7.38      3.40 o
  -8   4   0        3.48        5.89      3.41 o
  -7   4   0        6.92        4.54      3.49 o
  -6   4   0     2049.69     2042.32     40.91 o
  -5   4   0       29.78       28.14      3.52 o
  -4   4   0      223.57      225.55      8.12 o
  -3   4   0       58.53       60.65      2.67 o
  -2   4   0       38.47       35.83      2.15 o
  -1   4   0      652.08      621.21      9.03 o
   0   4   0     2015.43     1950.75     24.68 o
   1   4   0        6.61        7.41      1.60 o
   2   4   0      146.27      155.97      4.37 o
   3   4   0     1278.01     1305.67     16.52 o
   4   4   0        2.17        2.53      1.09 o
   5   4   0      350.43      365.31     12.07 o
   6   4   0      254.18      240.57     12.90 o
   7   4   0       32.54       32.15      4.69 o
   8   4   0       15.84       17.65      6.16 o
   9   4   0        0.18       -2.86      4.85 o
  -8   5   0       10.72       11.34      4.48 o
  -7   5   0       77.92       74.89      8.31 o
  -6   5   0       14.35       16.60      3.71 o
  -5   5   0       32.99       27.70      3.96 o
  -4   5   0       95.06       81.91      5.97 o
  -3   5   0      174.95      183.59      6.17 o
  -2   5   0       96.68       92.25      4.20 o
  -1   5   0     1078.53     1044.10     16.28 o
   0   5   0       29.37       29.97      2.47 o
   1   5   0      379.01      382.57      8.13 o
   2   5   0      234.27      289.78      6.35 o
   3   5   0        0.08        0.45      1.16 o
   4   5   0       79.08       79.69      3.90 o
   5   5   0        9.75        9.82      1.27 o
   6   5   0        0.08       -0.19      2.10 o
   7   5   0      203.60      170.60     13.80 o
   8   5   0       58.81       56.24     10.27 o
   9   5   0        0.19       -6.60      4.42 o
  -7   6   0        0.04       -1.43      3.53 o
  -6   6   0      167.08      166.74     12.57 o
  -5   6   0       17.61       15.17      3.72 o
  -4   6   0      271.99      274.02      6.71 o
  -3   6   0      217.75      221.15      6.64 o
  -2   6   0       55.34       56.29      3.91 o
  -1   6   0       28.83       31.30      2.94 o
   0   6   0     1057.44     1094.69     19.56 o
   1   6   0      309.59      307.12     10.61 o
   2   6   0     1074.59     1119.25     22.33 o
   3   6   0      220.32      229.54      7.65 o
   4   6   0       29.57       25.87      2.59 o
   5   6   0      342.49      344.05      7.15 o
   6   6   0      227.83      210.45     13.00 o
   7   6   0        3.21       -3.94      3.36 o
   8   6   0       21.26       25.05      6.82 o
  -7   7   0       15.78       17.25      5.79 o
  -6   7   0      200.61      201.76     24.31 o
  -5   7   0       70.58       87.08     12.30 o
  -4   7   0      358.51      363.62      8.92 o
  -3   7   0      452.17      483.85     12.44 o
  -2   7   0        2.25        2.33      1.57 o
  -1   7   0       34.75       34.57      5.35 o
   0   7   0        0.83        2.19      2.03 o
   1   7   0       62.55       70.52      5.39 o
   2   7   0        6.08        7.33      2.47 o
   3   7   0       96.83       93.25      6.07 o
   4   7   0        7.67        7.56      2.09 o
   5   7   0       99.38       97.23      5.42 o
   6   7   0      250.52      244.54      7.38 o
   7   7   0        0.32       -1.97      3.97 o
   8   7   0        4.53        3.41      5.08 o
  -6   8   0       44.05       48.36     11.53 o
  -5   8   0        2.55        0.50      4.24 o
  -4   8   0       88.49       91.12      5.67 o
  -3   8   0      100.20      111.44      5.68 o
  -2   8   0      169.12      159.71      8.26 o
  -1   8   0      102.14      111.70     10.81 o
   0   8   0      135.90      125.83     10.57 o
   1   8   0      298.34      303.82     12.19 o
   2   8   0      259.80      235.75     10.49 o
   3   8   0      188.41      175.62     10.29 o
   4   8   0      386.56      359.75     10.29 o
   5   8   0      213.21      212.69      9.54 o
   6   8   0       71.89       88.89      6.37 o
   7   8   0       61.89       60.48      9.12 o
  -5   9   0        0.49        4.85      4.89 o
  -4   9   0       17.90       14.24      3.54 o
  -3   9   0        0.29        1.37      2.74 o
  -2   9   0       47.85       40.44      5.59 o
  -1   9   0       29.23       27.52      4.24 o
   0   9   0       64.93       61.75      6.92 o
   1   9   0      245.48      254.17     13.49 o
   2   9   0       48.27       54.26      8.48 o
   3   9   0      288.94      263.61     13.27 o
   4   9   0       73.53       68.97      6.14 o
   5   9   0       26.93       27.63      4.16 o
   6   9   0        0.00       -0.09      2.56 o
   7   9   0       30.47       28.30      7.29 o
  -4  10   0       17.62       25.56      4.86 o
  -3  10   0       37.05       29.26      5.27 o
  -2  10   0       57.29       49.99      6.48 o
  -1  10   0      139.91      130.14     10.07 o
   0  10   0      177.88      191.97     12.29 o
   1  10   0       47.67       53.62      6.94 o
   2  10   0        1.34        7.42      3.63 o
   3  10   0       50.84       61.71      9.21 o
   4  10   0        0.01       -0.01      2.77 o
   5  10   0       50.02       49.84      6.09 o
   6  10   0        7.82        4.36      3.80 o
  -3  11   0       13.78       19.01      6.34 o
  -2  11   0        3.16        5.39      4.16 o
  -1  11   0       40.63       30.73      5.89 o
   0  11   0       12.06       14.02      4.69 o
   1  11   0        3.48       -0.27      4.13 o
   2  11   0       21.79       16.85      5.11 o
   3  11   0        0.80        1.03      3.68 o
   4  11   0        1.59        7.18      3.60 o
   0  12   0       21.50       10.74      8.30 o
   1  12   0        9.76       11.94      5.03 o
  -3 -11   1       24.97       22.68      5.48 o
  -2 -11   1        4.13        3.49      3.99 o
  -1 -11   1       12.88        1.56      3.97 o
   0 -11   1       23.14       20.29      7.20 o
   1 -11   1       68.65       87.49      9.34 o
   2 -11   1        9.28        7.36      4.01 o
  -5 -10   1        7.44        6.07      3.37 o
  -4 -10   1        0.64        2.95      4.15 o
  -3 -10   1       21.11       29.48      4.89 o
  -2 -10   1        5.47        4.93      3.56 o
  -1 -10   1      106.71      123.15     12.11 o
   0 -10   1       19.68        9.83      4.11 o
   1 -10   1        8.54        8.46      3.90 o
   2 -10   1       41.31       38.57      5.95 o
   3 -10   1        5.25        2.87      3.28 o
   4 -10   1        0.02       -3.05      3.38 o
  -6  -9   1       10.34        9.50      3.88 o
  -5  -9   1        1.73        2.49      2.75 o
  -4  -9   1      130.41      143.92     15.72 o
  -3  -9   1        0.46       -1.11      2.64 o
  -2  -9   1        6.82        3.89      3.35 o
  -1  -9   1       40.51       46.29      6.41 o
   0  -9   1      168.40      160.46     10.79 o
   1  -9   1       20.74       19.29      5.79 o
   2  -9   1      124.90      119.22      9.31 o
   3  -9   1       23.02       20.92      4.47 o
   4  -9   1       11.46       16.51      3.70 o
   5  -9   1       77.63       79.55     35.60 o
  -7  -8   1       10.39        8.52      4.96 o
  -6  -8   1       94.18       94.08      6.79 o
  -5  -8   1       15.65       14.22      3.46 o
  -4  -8   1       72.84       79.08      7.08 o
  -3  -8   1        0.01        1.04      2.09 o
  -2  -8   1       12.70       12.90      3.62 o
  -1  -8   1       42.98       46.71      5.69 o
   0  -8   1      569.78      552.58     17.72 o
   1  -8   1       30.42       31.38      4.18 o
   2  -8   1        8.66        7.52      2.79 o
   3  -8   1       12.62        9.01      3.06 o
   4  -8   1        6.20        3.23      2.78 o
   5  -8   1        8.39       15.00      5.68 o
   6  -8   1        3.63        9.39      5.61 o
  -7  -7   1        8.29       13.55      5.69 o
  -6  -7   1        0.00        2.62      2.30 o
  -5  -7   1       90.78       89.07      6.24 o
  -4  -7   1       60.91       59.26      5.06 o
  -3  -7   1        1.82        0.09      1.99 o
  -2  -7   1        0.43        3.77      2.10 o
  -1  -7   1        0.72        1.36      2.83 o
   0  -7   1       38.18       39.72      4.26 o
   1  -7   1       10.18       11.93      2.75 o
   2  -7   1       42.77       41.61      3.84 o
   3  -7   1       63.58       57.60      4.26 o
   4  -7   1        0.24        1.84      1.79 o
   5  -7   1      125.13      121.74      9.21 o
   6  -7   1       61.12       54.81      8.39 o
   7  -7   1       18.80       21.03      5.97 o
  -8  -6   1        0.78       -1.37      4.39 o
  -7  -6   1        7.90       -0.91      3.67 o
  -6  -6   1      180.84      149.53      9.82 o
  -5  -6   1       29.41       24.72      2.82 o
  -4  -6   1       83.44       91.60      5.33 o
  -3  -6   1      556.27      552.58     12.12 o
  -2  -6   1       59.78       63.71      4.89 o
  -1  -6   1     1134.83     1211.84     23.47 o
   0  -6   1      291.33      288.67      9.10 o
   1  -6   1       16.03       20.84      2.78 o
   2  -6   1      319.03      325.51      8.66 o
   3  -6   1        0.12        0.37      1.50 o
   4  -6   1       31.02       33.23      2.75 o
   5  -6   1       85.82       87.70      7.33 o
   6  -6   1       24.47       16.86      7.05 o
   7  -6   1        0.70       -0.32      3.58 o
  -8  -5   1        2.57        2.04      4.64 o
  -7  -5   1        1.35        4.59      4.01 o
  -6  -5   1        3.82        3.55      2.72 o
  -5  -5   1        2.72        0.38      1.90 o
  -4  -5   1      168.88      167.62      5.55 o
  -3  -5   1      808.12      853.64     15.82 o
  -2  -5   1        7.71        2.37      1.36 o
  -1  -5   1     1100.18     1078.20     16.03 o
   0  -5   1      358.99      393.24      9.27 o
   1  -5   1      235.67      259.73      6.46 o
   2  -5   1      103.86      109.00      4.98 o
   3  -5   1       21.42       21.34      2.40 o
   4  -5   1        5.42        4.31      1.13 o
   5  -5   1        6.54        3.84      2.56 o
   6  -5   1       96.54       79.31      8.35 o
   7  -5   1       25.76       19.33      4.92 o
   8  -5   1       15.96       20.43     10.63 o
  -9  -4   1       19.83       15.70      4.69 o
  -8  -4   1        0.12        2.50      4.37 o
  -7  -4   1       91.59       81.62      9.54 o
  -6  -4   1      418.19      412.74     11.97 o
  -5  -4   1        6.28        4.57      2.02 o
  -4  -4   1      617.17      656.25     12.70 o
  -3  -4   1     1053.09     1042.98     16.18 o
  -2  -4   1      395.51      388.10      7.21 o
  -1  -4   1      795.25      807.40     17.35 o
   0  -4   1      491.48      463.98      8.14 o
   1  -4   1      167.24      208.94      4.61 o
   2  -4   1      331.57      313.65      6.15 o
   3  -4   1      146.40      137.49      4.11 o
   4  -4   1       92.80       85.13      5.74 o
   5  -4   1       41.42       43.99      4.65 o
   6  -4   1      466.58      430.46     14.94 o
   7  -4   1        0.37       -1.13      2.72 o
   8  -4   1        0.25        0.84      7.41 o
  -9  -3   1        2.49        0.86      3.32 o
  -8  -3   1       18.90       18.23      4.18 o
  -7  -3   1       15.79       13.77      5.18 o
  -6  -3   1        2.65        7.65      2.27 o
  -5  -3   1        0.95       -0.62      1.08 o
  -4  -3   1      547.03      571.87      8.81 o
  -3  -3   1      159.12      193.97      4.80 o
  -2  -3   1      369.21      355.94      6.84 o
  -1  -3   1       21.70       19.17      1.78 o
   0  -3   1      934.33      890.23     12.37 o
   1  -3   1     1874.06     1767.45     20.80 o
   2  -3   1      266.46      247.63      4.59 o
   3  -3   1      906.24      941.69     12.46 o
   4  -3   1      274.55      289.80      6.49 o
   5  -3   1        0.08       -1.67      1.54 o
   6  -3   1       81.33       93.01      7.25 o
   7  -3   1      496.65      473.54     28.31 o
   8  -3   1       47.08       37.15     10.39 o
   9  -3   1       16.06       18.52      9.08 o
  -9  -2   1       81.62       94.18     10.82 o
  -8  -2   1        3.15        1.77      3.19 o
  -7  -2   1      115.26      113.64      5.22 o
  -6  -2   1        0.00       -1.30      1.39 o
  -5  -2   1       37.03       35.96      3.15 o
  -4  -2   1     2627.09     2747.54     39.83 o
  -3  -2   1      202.45      261.74      5.03 o
  -2  -2   1       26.37       21.76      1.41 o
  -1  -2   1     3528.68     3336.28     42.13 o
   0  -2   1      145.22      111.53      2.68 o
   1  -2   1      163.04      174.02      3.33 o
   2  -2   1      956.28      924.90     12.97 o
   3  -2   1      369.53      355.72      6.70 o
   4  -2   1      471.74      557.29      9.19 o
   5  -2   1      162.15      161.77      4.56 o
   6  -2   1       15.39       19.10      1.93 o
   7  -2   1       75.03       59.40      5.91 o
   8  -2   1      139.75      122.57     16.72 o
   9  -2   1       33.79       42.65     11.11 o
  -9  -1   1        8.92        8.70      6.12 o
  -8  -1   1        0.54       -1.03      2.29 o
  -7  -1   1      421.02      434.35      9.23 o
  -6  -1   1        5.19        5.62      1.32 o
  -5  -1   1        5.67        9.46      1.63 o
  -4  -1   1       24.00       31.58      2.60 o
  -3  -1   1      441.67      464.96      9.37 o
  -2  -1   1       81.08       79.22      2.04 o
  -1  -1   1     3369.78     3191.51     40.14 o
   0  -1   1      772.91      667.20      9.27 o
   1  -1   1       96.38       99.36      2.04 o
   2  -1   1     1096.17     1034.13     12.14 o
   3  -1   1      255.54      260.47      7.84 o
   4  -1   1      796.57      792.36     17.32 o
   5  -1   1       32.25       40.12      2.76 o
   6  -1   1     1017.56     1028.27     24.22 o
   7  -1   1      694.25      631.72     23.46 o
   8  -1   1       16.59       17.32      7.53 o
   9  -1   1       50.72       33.57     10.15 o
  -9   0   1        4.71        6.56      4.74 o
  -8   0   1       35.95       31.55      7.04 o
  -7   0   1      662.54      645.75     12.75 o
  -6   0   1      234.92      211.13      8.22 o
  -5   0   1      806.31      893.30     17.19 o
  -4   0   1      253.51      271.84      7.52 o
  -3   0   1      821.58      852.48     11.02 o
  -2   0   1       12.19       14.10      0.93 o
  -1   0   1       31.78       25.52      1.22 o
   1   0   1     3927.88     3682.88     49.84 o
   2   0   1       35.57       37.24      2.49 o
   3   0   1      480.46      479.32     11.90 o
   4   0   1     1010.20     1001.82     27.39 o
   5   0   1      205.74      199.34      8.24 o
   6   0   1       14.38       16.50      3.30 o
   7   0   1        8.51        9.58      3.24 o
   8   0   1        5.49        2.55      3.49 o
   9   0   1      106.38      103.66     12.45 o
  -9   1   1       28.74       52.44     11.23 o
  -8   1   1        1.19        4.26      4.33 o
  -7   1   1      246.90      219.56      6.35 o
  -6   1   1      186.72      197.28      6.97 o
  -5   1   1     1158.22     1241.27     17.77 o
  -4   1   1       40.96       38.90      2.72 o
  -3   1   1      209.70      209.12      3.43 o
  -2   1   1        4.77        3.41      0.62 o
  -1   1   1       95.02       91.47      1.48 o
   0   1   1     2336.86     2045.75     30.88 o
   1   1   1     3244.88     2933.49     31.27 o
   2   1   1      713.60      676.13     11.92 o
   3   1   1      645.61      602.22     11.44 o
   4   1   1      116.01      121.77      4.43 o
   5   1   1      375.47      386.65      8.18 o
   6   1   1      723.79      795.11     28.79 o
   7   1   1      523.81      492.64     46.41 o
   8   1   1      363.30      393.79     19.05 o
   9   1   1       95.88       90.56     15.71 o
  -9   2   1        5.30       13.74      7.53 o
  -8   2   1        1.18        6.93      5.97 o
  -7   2   1      409.98      409.97     24.13 o
  -6   2   1        1.74        2.02      1.28 o
  -5   2   1        1.68        4.38      1.23 o
  -4   2   1        5.77        4.53      1.07 o
  -3   2   1     4081.96     4131.14     51.09 o
  -2   2   1      308.56      246.19      3.34 o
  -1   2   1     2023.48     1818.98     19.03 o
   0   2   1     2404.81     2089.57     24.52 o
   1   2   1     3100.42     3066.22     35.08 o
   2   2   1     8161.07     7996.39     90.45 o
   3   2   1     4828.57     4617.65     57.70 o
   4   2   1      197.26      203.64      4.62 o
   5   2   1        0.25       -0.06      0.88 o
   6   2   1       22.98       22.05      1.83 o
   7   2   1      352.40      346.46      8.58 o
   8   2   1      228.14      190.41     14.95 o
   9   2   1       77.90      106.15     12.46 o
  -9   3   1       38.79       45.63     11.47 o
  -8   3   1       10.22       15.05      4.90 o
  -7   3   1      650.59      566.17     38.88 o
  -6   3   1       71.31       70.44      5.14 o
  -5   3   1       90.40      101.01      4.83 o
  -4   3   1       53.70       40.22      2.82 o
  -3   3   1       21.05       23.25      2.16 o
  -2   3   1      471.89      451.75      7.24 o
  -1   3   1       99.38       86.57      2.40 o
   0   3   1     5354.64     5039.29     62.54 o
   1   3   1     8208.01     7657.57     86.93 o
   2   3   1      879.18      873.79     10.83 o
   3   3   1      350.44      349.80      4.92 o
   4   3   1      356.67      376.33      7.90 o
   5   3   1      111.77       99.72      4.61 o
   6   3   1       22.18       19.82      2.59 o
   7   3   1      327.78      324.19      9.26 o
   8   3   1       52.77       66.22      9.39 o
   9   3   1       21.04       37.71      4.57 o
  -8   4   1        5.84        9.87     10.93 o
  -7   4   1        9.22        2.04      3.20 o
  -6   4   1      166.91      170.31      7.56 o
  -5   4   1       15.24        9.51      2.83 o
  -4   4   1      117.50      121.31      6.10 o
  -3   4   1      273.85      287.83      5.18 o
  -2   4   1      638.89      650.76      9.18 o
  -1   4   1      282.70      274.55      5.07 o
   0   4   1      488.43      437.46      7.79 o
   1   4   1     3610.29     3425.73     40.85 o
   2   4   1      431.70      387.63      7.38 o
   3   4   1     2566.37     2612.38     26.54 o
   4   4   1      135.49      127.35      3.29 o
   5   4   1       65.54       84.69      5.01 o
   6   4   1      319.96      345.52     13.07 o
   7   4   1      104.97       97.51      7.19 o
   8   4   1      280.57      224.90     25.21 o
   9   4   1       72.98       61.63     13.32 o
  -8   5   1       44.85       54.04      7.25 o
  -7   5   1       25.09       27.03      5.32 o
  -6   5   1       30.01       27.59      5.49 o
  -5   5   1      241.62      227.04      8.94 o
  -4   5   1        9.09        4.36      3.96 o
  -3   5   1       51.81       48.10      2.91 o
  -2   5   1      432.05      391.20      7.82 o
  -1   5   1       69.23       62.97      3.31 o
   0   5   1     1136.67     1254.20     20.55 o
   1   5   1      504.08      546.23     10.06 o
   2   5   1     1215.35     1136.57     20.26 o
   3   5   1        0.19       -1.19      0.89 o
   4   5   1        0.24       -1.15      0.80 o
   5   5   1       18.82       12.78      2.55 o
   6   5   1      236.07      226.67     12.43 o
   7   5   1      410.89      378.17     13.65 o
   8   5   1      114.28      104.69     11.89 o
   9   5   1       22.97       38.43      8.53 o
  -8   6   1       49.35       59.70      8.01 o
  -7   6   1       16.44       16.24      7.17 o
  -6   6   1      334.74      339.54     15.83 o
  -5   6   1      199.49      198.96     17.95 o
  -4   6   1      838.71      830.64     14.33 o
  -3   6   1        0.04       -0.74      1.34 o
  -2   6   1      291.76      274.71     11.28 o
  -1   6   1      198.83      251.10      7.10 o
   0   6   1      255.15      288.99      7.07 o
   1   6   1     1065.31     1118.12     19.61 o
   2   6   1      656.95      711.41     12.92 o
   3   6   1        2.16        2.00      1.50 o
   4   6   1       78.56       85.59      3.60 o
   5   6   1       30.02       31.01      2.12 o
   6   6   1      302.54      286.12     10.31 o
   7   6   1      149.29      129.42     12.48 o
   8   6   1        1.41       -1.69      5.73 o
   9   6   1       17.40        4.83      7.59 o
  -7   7   1       30.56       35.45      7.14 o
  -6   7   1        0.02        2.39      4.01 o
  -5   7   1       96.74       80.45      7.17 o
  -4   7   1       14.06       14.30      2.42 o
  -3   7   1      700.66      719.70     14.42 o
  -2   7   1       41.74       44.98      5.69 o
  -1   7   1       84.06       86.69      6.03 o
   0   7   1        1.65       -1.22      1.61 o
   1   7   1      728.41      715.49     25.90 o
   2   7   1        1.02       -0.04      1.75 o
   3   7   1       19.13       20.35      3.07 o
   4   7   1       12.92       13.05      1.94 o
   5   7   1        7.14        8.08      1.91 o
   6   7   1        0.66        2.13      1.45 o
   7   7   1       20.92       10.03      7.17 o
   8   7   1       78.40       80.93     10.63 o
  -6   8   1       11.30        8.34     11.05 o
  -5   8   1      123.15      124.05     18.22 o
  -4   8   1      212.97      200.73      8.46 o
  -3   8   1     1026.04     1040.91     22.50 o
  -2   8   1       74.43       72.99      5.83 o
  -1   8   1       17.94       17.67      2.87 o
   0   8   1       80.49       72.73      5.65 o
   1   8   1       49.74       52.20      5.80 o
   2   8   1      668.48      709.39     17.42 o
   3   8   1      732.02      757.61     18.20 o
   4   8   1      671.76      610.76     12.72 o
   5   8   1      240.07      241.34     11.02 o
   6   8   1        2.44        2.95      2.42 o
   7   8   1        0.20       -1.05      4.54 o
   8   8   1        9.42       14.21      6.12 o
  -6   9   1        0.10       -6.86      4.57 o
  -5   9   1        8.00        8.30      5.06 o
  -4   9   1       17.82       13.02      3.53 o
  -3   9   1       13.86       18.37      4.15 o
  -2   9   1      103.55       91.06      6.08 o
  -1   9   1        0.32        1.16      2.24 o
   0   9   1        2.35       -1.86      2.37 o
   1   9   1      628.16      602.93     19.00 o
   2   9   1      148.33      138.37      9.74 o
   3   9   1      203.65      178.34     10.12 o
   4   9   1      473.91      489.52     15.86 o
   5   9   1        0.80        2.11      2.30 o
   6   9   1       60.17       67.38      6.03 o
   7   9   1       14.30       21.91      6.54 o
  -5  10   1        8.37        1.55      6.45 o
  -4  10   1       17.31       21.16      3.92 o
  -3  10   1       81.19      118.48      9.26 o
  -2  10   1       22.96       16.74      4.37 o
  -1  10   1        1.84        3.73      3.04 o
   0  10   1      124.49      126.34      9.87 o
   1  10   1       62.65       45.44      6.27 o
   2  10   1        0.04       -3.38      2.68 o
   3  10   1       11.72        7.69      3.88 o
   4  10   1       27.89       23.40      4.26 o
   5  10   1       37.42       27.35      4.10 o
   6  10   1        0.04        0.59      2.92 o
  -3  11   1        2.41        4.96      4.80 o
  -2  11   1       21.25       24.26      5.36 o
  -1  11   1        3.68        3.43      3.58 o
   0  11   1        2.04        0.84      3.38 o
   1  11   1       23.10       27.21      5.49 o
   2  11   1      141.68      122.40     10.40 o
   3  11   1        3.75        1.06      3.37 o
   4  11   1        0.55       -2.47      2.79 o
   5  11   1        0.76       -0.60      2.94 o
  -1  12   1        2.34        2.80      4.00 o
   0  12   1        3.77        3.95      3.91 o
   1  12   1        4.49        4.20      4.08 o
   2  12   1       59.03       50.32      7.46 o
   3  12   1       89.60       91.33      9.92 o
  -2 -11   2       13.06       14.59      6.39 o
  -1 -11   2       17.98       26.81      7.25 o
   0 -11   2       10.71        8.84      4.73 o
   1 -11   2        2.71        1.22      3.86 o
  -4 -10   2       74.63       83.06     11.99 o
  -3 -10   2       33.73       39.49      6.44 o
  -2 -10   2        0.45        0.24      4.29 o
  -1 -10   2        9.52       18.45      5.22 o
   0 -10   2       20.47       20.79      5.24 o
   1 -10   2       25.89       40.59      6.62 o
   2 -10   2        8.57        5.93      3.93 o
   3 -10   2        5.47        9.67      3.97 o
  -5  -9   2       23.99       23.80      5.47 o
  -4  -9   2        0.18        0.40      3.10 o
  -3  -9   2      337.98      341.99     21.60 o
  -2  -9   2        0.73        0.13      3.57 o
  -1  -9   2       22.25       27.32      5.24 o
   0  -9   2        5.06        6.68      3.48 o
   1  -9   2       86.90       86.22      8.30 o
   2  -9   2       48.71       49.16      6.42 o
   3  -9   2        4.00       -1.41      3.34 o
   4  -9   2       12.62       18.18      3.95 o
   5  -9   2        9.56        7.50      3.77 o
  -6  -8   2        0.80        3.27      3.34 o
  -5  -8   2        0.12       -0.04      2.52 o
  -4  -8   2      331.90      321.43     13.27 o
  -3  -8   2      191.94      184.85     10.03 o
  -2  -8   2       35.41       46.93      9.14 o
  -1  -8   2       36.23       37.62      5.45 o
   0  -8   2       39.48       40.46      5.63 o
   1  -8   2        4.88        3.81      2.83 o
   2  -8   2      220.42      196.85     11.44 o
   3  -8   2       84.10       96.61      7.09 o
   4  -8   2      157.43      171.57      9.07 o
   5  -8   2        6.67       17.27      6.16 o
   6  -8   2        7.51        5.90      9.32 o
  -7  -7   2        4.12        0.80      4.26 o
  -6  -7   2        8.78        8.05      2.86 o
  -5  -7   2       49.65       59.64      5.35 o
  -4  -7   2      199.07      203.96     13.57 o
  -3  -7   2       42.85       49.23      5.50 o
  -2  -7   2       18.73       16.72      4.82 o
  -1  -7   2        1.30       -0.03      2.32 o
   0  -7   2        0.58       -0.50      2.20 o
   1  -7   2        0.43        2.87      2.13 o
   2  -7   2      418.83      423.48     13.26 o
   3  -7   2      390.16      416.20     10.82 o
   4  -7   2      609.39      589.50     15.07 o
   5  -7   2       10.21       10.38      3.96 o
   6  -7   2        9.06        7.78      5.38 o
   7  -7   2       10.27        8.48     10.75 o
  -8  -6   2       31.34       28.54      7.47 o
  -7  -6   2       18.63       18.23      6.15 o
  -6  -6   2        2.74        5.37      2.95 o
  -5  -6   2      279.10      284.09      9.63 o
  -4  -6   2       27.30       30.92      3.31 o
  -3  -6   2       78.45       83.50      5.97 o
  -2  -6   2       44.16       36.37      4.58 o
  -1  -6   2       34.93       36.92      3.94 o
   0  -6   2      643.14      656.31     15.81 o
   1  -6   2      118.71      115.46      6.98 o
   2  -6   2        0.01       -0.35      1.53 o
   3  -6   2        2.46        1.60      1.82 o
   4  -6   2      106.28      111.05     11.07 o
   5  -6   2      125.60      134.26      9.18 o
   6  -6   2       24.88       20.13      7.88 o
   7  -6   2       10.76       16.01      9.56 o
  -8  -5   2      167.22      171.96     15.43 o
  -7  -5   2      121.32      118.76     11.76 o
  -6  -5   2      221.19      181.75     13.70 o
  -5  -5   2      272.40      267.47      6.97 o
  -4  -5   2      208.24      227.65      6.54 o
  -3  -5   2      204.78      209.07      9.01 o
  -2  -5   2        7.32        9.53      2.25 o
  -1  -5   2       31.35       32.20      3.10 o
   0  -5   2       31.42       36.05      3.24 o
   1  -5   2       92.68       98.36      5.50 o
   2  -5   2      382.11      367.42      9.01 o
   3  -5   2        5.94        1.16      1.54 o
   4  -5   2      152.29      144.31      4.84 o
   5  -5   2       33.12       29.73      4.33 o
   6  -5   2       69.32       61.04      7.80 o
   7  -5   2       13.52       10.99      8.96 o
   8  -5   2       54.94       96.29     18.40 o
  -8  -4   2      108.30      123.10     12.67 o
  -7  -4   2       53.22       52.69      7.98 o
  -6  -4   2      169.04      171.64      9.53 o
  -5  -4   2      485.66      481.25     11.55 o
  -4  -4   2        1.42        0.70      1.31 o
  -3  -4   2      269.95      253.22      9.27 o
  -2  -4   2      421.09      415.34      9.65 o
  -1  -4   2        3.85        3.50      1.30 o
   0  -4   2      303.56      299.90      5.96 o
   1  -4   2       66.66       79.26      3.73 o
   2  -4   2      396.00      397.15      8.06 o
   3  -4   2      305.55      300.41      8.30 o
   4  -4   2      253.01      265.00     11.72 o
   5  -4   2       19.31       14.55      2.24 o
   6  -4   2      100.88      107.51      6.48 o
   7  -4   2       20.81       25.21      9.32 o
   8  -4   2       22.65       12.78      8.36 o
  -9  -3   2       16.44       27.12      7.07 o
  -8  -3   2       49.73       56.31      7.68 o
  -7  -3   2        0.24        1.55      3.93 o
  -6  -3   2       92.88      110.24      5.00 o
  -5  -3   2        2.36        2.55      1.86 o
  -4  -3   2       87.23       89.72      3.50 o
  -3  -3   2      442.42      442.83      9.42 o
  -2  -3   2      706.12      741.34     12.43 o
  -1  -3   2      244.50      245.59      5.77 o
   0  -3   2     1033.31     1097.47     14.15 o
   1  -3   2      797.33      813.87     10.50 o
   2  -3   2      910.03      919.16     13.00 o
   3  -3   2      136.37      144.65      3.62 o
   4  -3   2       10.58       14.98      1.96 o
   5  -3   2        3.75        0.30      1.32 o
   6  -3   2        0.97       -0.25      2.49 o
   7  -3   2        5.05        5.73      6.93 o
   8  -3   2       15.69        9.68      7.88 o
   9  -3   2       59.53       51.85     13.02 o
  -9  -2   2      104.95      120.12     14.01 o
  -8  -2   2       17.66       23.39      4.64 o
  -7  -2   2      413.30      438.02     14.47 o
  -6  -2   2      170.35      158.14      5.46 o
  -5  -2   2      115.67      134.18      4.85 o
  -4  -2   2       78.54       78.36      4.47 o
  -3  -2   2      952.84      999.22     15.00 o
  -2  -2   2       86.46      107.61      3.74 o
  -1  -2   2      767.88      678.40      9.71 o
   0  -2   2      122.58      119.68      3.22 o
   1  -2   2     2412.42     2283.01     26.04 o
   2  -2   2       14.71       18.90      1.31 o
   3  -2   2      691.81      673.63     11.55 o
   4  -2   2      306.91      371.03      7.83 o
   5  -2   2       29.22       34.30      2.95 o
   6  -2   2       13.20       11.52      2.85 o
   7  -2   2      101.54       70.00     12.66 o
   8  -2   2      301.58      258.28     24.85 o
   9  -2   2        0.60        0.48      6.69 o
  -9  -1   2        8.29       11.53      3.39 o
  -8  -1   2       23.25       22.56      5.32 o
  -7  -1   2        2.57       -1.91      1.93 o
  -6  -1   2       17.19       14.98      2.17 o
  -5  -1   2       15.75       18.60      2.21 o
  -4  -1   2      179.38      178.36      4.86 o
  -3  -1   2       28.36       29.32      1.64 o
  -2  -1   2     1749.99     1737.69     21.47 o
  -1  -1   2      158.34      173.26      3.24 o
   0  -1   2     2092.24     2057.40     26.72 o
   1  -1   2      197.97      178.49      3.32 o
   2  -1   2     1009.54     1028.15     13.05 o
   3  -1   2      418.34      411.66      6.15 o
   4  -1   2      633.98      660.14     14.43 o
   5  -1   2        0.04       -0.18      1.21 o
   6  -1   2       17.27        5.15      6.93 o
   7  -1   2       68.44       77.23      9.03 o
   8  -1   2      194.00      214.09     30.88 o
   9  -1   2       54.23       74.54     13.98 o
  -9   0   2       21.61       21.93      7.76 o
  -8   0   2        5.12        3.52      3.00 o
  -7   0   2       32.47       32.47      4.27 o
  -6   0   2        0.00        1.65      1.67 o
  -5   0   2        6.94        4.98      1.36 o
  -4   0   2      293.96      269.63      5.50 o
  -3   0   2     1454.90     1475.37     18.56 o
  -2   0   2     2258.63     2163.49     24.25 o
  -1   0   2      297.63      268.74      3.85 o
   0   0   2      899.90      910.67     11.50 o
   1   0   2       13.11        8.53      0.77 o
   2   0   2       81.90       70.70      1.98 o
   3   0   2       12.45       12.23      0.75 o
   4   0   2        2.42       -1.78      2.09 o
   5   0   2      351.34      345.81     13.96 o
   6   0   2       11.20        7.48      4.78 o
   7   0   2        3.98        1.09      2.97 o
   8   0   2       19.20       13.83      5.36 o
   9   0   2       16.30       16.77      5.99 o
  -9   1   2       60.56       72.44      9.49 o
  -8   1   2        0.13        1.77      2.26 o
  -7   1   2        0.02        1.11      2.25 o
  -6   1   2       66.44       82.50      4.35 o
  -5   1   2      162.30      168.86      4.86 o
  -4   1   2      938.08     1003.09     14.40 o
  -3   1   2     1522.93     1653.59     20.35 o
  -2   1   2      335.62      301.88      3.91 o
  -1   1   2      359.25      289.94      3.56 o
   0   1   2      857.53      799.53     10.95 o
   1   1   2      279.88      292.82      4.00 o
   2   1   2       30.50       29.94      1.27 o
   3   1   2     3726.68     3614.48     45.14 o
   4   1   2      698.74      728.86     15.97 o
   5   1   2       14.48       12.95      1.99 o
   6   1   2       49.52       51.20      4.36 o
   7   1   2      120.88      115.61      6.40 o
   8   1   2        3.80       -0.51      4.29 o
   9   1   2       12.19        9.60      6.10 o
  -9   2   2       28.19       49.46     10.99 o
  -8   2   2       41.74       45.41     11.11 o
  -7   2   2       14.03       12.31      3.00 o
  -6   2   2       36.24       25.87      3.36 o
  -5   2   2       33.00       40.40      2.57 o
  -4   2   2      404.49      487.32      8.31 o
  -3   2   2     1154.88     1128.08     12.91 o
  -2   2   2      235.04      221.21      3.04 o
  -1   2   2       68.26       47.64      1.52 o
   0   2   2     6915.13     6547.85     68.64 o
   1   2   2        1.04       -0.80      0.65 o
   2   2   2     3144.40     2975.62     30.50 o
   3   2   2     1135.14     1096.01     15.18 o
   4   2   2       17.44       22.84      1.63 o
   5   2   2      349.56      358.97      6.85 o
   6   2   2       87.81       81.89      2.81 o
   7   2   2      100.76      112.21      3.52 o
   8   2   2        4.18       -5.08      3.39 o
   9   2   2       53.77       69.74     10.50 o
  -8   3   2        3.00        6.53      2.97 o
  -7   3   2      227.34      224.63     10.41 o
  -6   3   2       51.47       42.28      3.83 o
  -5   3   2       17.16       23.27      2.88 o
  -4   3   2      475.73      502.37      9.26 o
  -3   3   2      789.14      857.67     11.97 o
  -2   3   2     1004.53      954.27     11.25 o
  -1   3   2      789.43      788.10      9.56 o
   0   3   2      119.85      116.99      2.88 o
   1   3   2      650.47      638.75      8.42 o
   2   3   2     4031.76     3911.23     39.74 o
   3   3   2     2926.88     2963.80     30.96 o
   4   3   2      597.45      664.41      9.68 o
   5   3   2      163.74      164.02      5.61 o
   6   3   2        8.13        9.89      1.75 o
   7   3   2      184.74      203.20      8.03 o
   8   3   2       66.53       67.67      8.77 o
   9   3   2       94.46      110.23     12.21 o
  -8   4   2       10.53       12.78      4.78 o
  -7   4   2       21.38       24.71      4.84 o
  -6   4   2       27.27       19.99      3.43 o
  -5   4   2       52.07       48.35      4.60 o
  -4   4   2      220.17      212.87      7.69 o
  -3   4   2      132.31      126.96      3.16 o
  -2   4   2        0.01        0.96      0.95 o
  -1   4   2      587.10      587.46      8.50 o
   0   4   2     6522.91     6427.53     73.60 o
   1   4   2     1112.61     1136.44     15.23 o
   2   4   2      317.93      310.57      5.72 o
   3   4   2        0.19       -0.16      0.84 o
   4   4   2       17.79       17.60      1.30 o
   5   4   2       18.10       22.72      2.32 o
   6   4   2      264.36      252.37     12.55 o
   7   4   2        3.62        2.97      2.20 o
   8   4   2       62.57       62.89     14.28 o
   9   4   2        6.62       11.00      5.71 o
  -8   5   2        1.01        5.50      3.72 o
  -7   5   2        1.69        7.97      3.88 o
  -6   5   2       16.82       22.04      3.75 o
  -5   5   2       18.16       12.36      3.01 o
  -4   5   2      223.13      213.98      8.32 o
  -3   5   2       84.97       96.34      3.86 o
  -2   5   2      951.33      922.70     14.48 o
  -1   5   2       94.40       80.06      3.45 o
   0   5   2     2596.81     2680.55     31.00 o
   1   5   2      878.47      956.65     14.08 o
   2   5   2        3.47        4.95      1.27 o
   3   5   2       41.08       34.18      2.09 o
   4   5   2     1182.78     1163.66     17.84 o
   5   5   2       17.17       20.40      2.66 o
   6   5   2      219.25      204.33      8.11 o
   7   5   2        1.05       -0.30      5.53 o
   8   5   2        1.38        6.48      4.73 o
   9   5   2      339.87      346.62     22.84 o
  -7   6   2       23.83       12.03      4.81 o
  -6   6   2      207.32      174.74     12.45 o
  -5   6   2       19.65       14.84      3.75 o
  -4   6   2        2.44        2.36      1.22 o
  -3   6   2       32.62       31.64      2.75 o
  -2   6   2       50.98       59.08      4.52 o
  -1   6   2       81.67      107.26      5.12 o
   0   6   2        0.02        0.60      1.31 o
   1   6   2        0.79       -1.57      1.11 o
   2   6   2      749.82      829.42     13.03 o
   3   6   2       93.48       95.49      4.99 o
   4   6   2       78.53       96.11      4.65 o
   5   6   2        9.94       10.78      1.68 o
   6   6   2       22.33       16.53      3.47 o
   7   6   2       62.39       58.68     20.07 o
   8   6   2       18.86       23.88      6.75 o
   9   6   2        2.91       -5.67      3.78 o
  -7   7   2       11.16       18.30      9.68 o
  -6   7   2      104.71      116.96     11.00 o
  -5   7   2       11.91        5.91      3.99 o
  -4   7   2      188.04      179.15     12.09 o
  -3   7   2        0.13        2.08      1.71 o
  -2   7   2        1.20       -0.32      1.81 o
  -1   7   2      330.67      314.66      9.59 o
   0   7   2       23.83       21.52      2.77 o
   1   7   2     1423.63     1452.25     24.79 o
   2   7   2      374.36      374.32     11.76 o
   3   7   2       57.19       55.06      4.49 o
   4   7   2        0.74       -0.47      1.21 o
   5   7   2      112.34      112.45      4.70 o
   6   7   2       19.89       29.50      4.19 o
   7   7   2        0.72       -0.06      3.96 o
   8   7   2       53.31       56.07     12.96 o
  -6   8   2       14.53        7.94      4.93 o
  -5   8   2        6.82        5.73      4.57 o
  -4   8   2        0.32        1.23      1.77 o
  -3   8   2      113.96      138.64     14.03 o
  -2   8   2      292.29      262.88      9.06 o
  -1   8   2       18.27       13.25      3.20 o
   0   8   2      287.78      297.36     22.28 o
   1   8   2       56.83       55.22      6.34 o
   2   8   2       76.87       77.56      7.73 o
   3   8   2       89.74       93.68     10.42 o
   4   8   2       15.23        9.80      2.18 o
   5   8   2       27.59       30.07      3.15 o
   6   8   2       15.15       11.50      2.59 o
   7   8   2        3.25        2.44      7.65 o
   8   8   2       18.03       27.94      7.46 o
  -6   9   2       17.77       15.03      6.18 o
  -5   9   2       15.77       27.48      8.96 o
  -4   9   2       10.05       11.44      3.26 o
  -3   9   2      197.14      189.98     10.11 o
  -2   9   2      111.69      117.77      7.42 o
  -1   9   2       57.56       57.01      5.34 o
   0   9   2        1.78       -0.23      2.23 o
   1   9   2       66.88       56.55      6.22 o
   2   9   2        3.44        1.41      2.86 o
   3   9   2      840.40      799.02     30.61 o
   4   9   2      170.96      174.07     10.05 o
   5   9   2        8.17        1.70      2.62 o
   6   9   2       51.19       45.64      4.89 o
   7   9   2        1.85        6.47      5.02 o
  -5  10   2        4.26       12.42      7.41 o
  -4  10   2       17.52        5.09      3.84 o
  -3  10   2        3.59        7.12      3.54 o
  -2  10   2        1.75        3.54      2.85 o
  -1  10   2        3.94        4.24      2.86 o
   0  10   2      204.53      200.80     12.14 o
   1  10   2      273.45      263.07     24.78 o
   2  10   2      596.23      570.26     19.32 o
   3  10   2       11.22        6.15      3.45 o
   4  10   2      141.46      165.57     11.19 o
   5  10   2        6.16        9.58      2.99 o
   6  10   2        0.41        2.93      2.80 o
  -4  11   2        0.58       -1.02      3.55 o
  -3  11   2        9.05       13.80      4.86 o
  -2  11   2       18.96       16.40      5.50 o
  -1  11   2        0.79        1.41      3.21 o
   0  11   2        0.05       -1.52      3.16 o
   1  11   2       80.54       69.15      7.60 o
   2  11   2       12.25        8.54      4.69 o
   3  11   2       88.71       89.48     11.12 o
   4  11   2        2.13       -0.16      6.07 o
   5  11   2       15.36       15.97      4.09 o
  -2  12   2        0.07        3.01      3.92 o
  -1  12   2        0.05        2.47      4.26 o
   0  12   2       25.24       40.84     13.23 o
   1  12   2       24.16       21.34      5.30 o
   2  12   2       69.77       67.07      8.94 o
   3  12   2       69.64       62.25      9.35 o
   4  12   2        0.28        3.55      3.97 o
  -3 -10   3       11.42        8.90      5.49 o
  -2 -10   3        1.49       -2.18      4.05 o
  -1 -10   3        5.78        9.24      5.27 o
   0 -10   3       62.50       65.19      9.75 o
   1 -10   3       40.68       36.12      7.72 o
   2 -10   3        6.28        0.43      4.34 o
  -5  -9   3       17.29       20.63      4.41 o
  -4  -9   3       35.64       39.62     11.08 o
  -3  -9   3        0.10        2.89      3.44 o
  -2  -9   3      197.18      209.97     11.24 o
  -1  -9   3        0.87        1.18      5.20 o
   0  -9   3       81.99       83.05     10.13 o
   1  -9   3       67.68       77.23      9.64 o
   2  -9   3        3.30       18.36      5.36 o
   3  -9   3        0.02        2.62      4.20 o
   4  -9   3       25.93       36.14      5.80 o
  -6  -8   3       53.17       61.60      6.65 o
  -5  -8   3       16.58       16.30      3.77 o
  -4  -8   3      170.76      186.34     11.80 o
  -3  -8   3     1360.35     1397.19     33.48 o
  -2  -8   3       48.84       52.54      5.74 o
  -1  -8   3       76.90       69.32      8.99 o
   0  -8   3       11.68       12.68      4.86 o
   1  -8   3        9.52        6.80      4.37 o
   2  -8   3        4.47       -0.58      2.88 o
   3  -8   3      135.01      122.47      8.14 o
   4  -8   3       60.51       63.31      6.93 o
   5  -8   3       35.34       35.57      5.08 o
  -6  -7   3       26.75       35.54      5.45 o
  -5  -7   3        5.80        2.68      2.57 o
  -4  -7   3      194.54      199.50     10.34 o
  -3  -7   3      147.88      160.89      7.96 o
  -2  -7   3        0.47       -1.78      2.18 o
  -1  -7   3        3.00        2.71      5.85 o
   0  -7   3       18.60       22.11      5.85 o
   1  -7   3       91.98       92.21     10.07 o
   2  -7   3      194.60      193.24      8.67 o
   3  -7   3      208.16      228.33     12.67 o
   4  -7   3      301.23      330.62     11.24 o
   5  -7   3       31.62       38.71     12.19 o
   6  -7   3        3.98       12.42     10.03 o
  -7  -6   3        0.01        0.77      4.37 o
  -6  -6   3        0.28        1.89      2.35 o
  -5  -6   3       94.52       86.53      6.68 o
  -4  -6   3       17.50       17.71      2.88 o
  -3  -6   3       64.62       62.78      4.95 o
  -2  -6   3       11.94       12.77      2.64 o
  -1  -6   3      399.54      387.18     25.39 o
   0  -6   3       10.98        7.26      4.65 o
   1  -6   3       63.73       60.12      4.56 o
   2  -6   3      146.82      142.09      6.76 o
   3  -6   3       30.61       26.73      3.15 o
   4  -6   3      289.69      252.66      7.89 o
   5  -6   3       46.93       53.86      7.94 o
   6  -6   3        0.82       -0.12      7.76 o
   7  -6   3        0.14       -0.60      8.60 o
  -8  -5   3        3.72        3.96      5.34 o
  -7  -5   3        7.76        9.76      5.08 o
  -6  -5   3      150.25      149.41     13.66 o
  -5  -5   3       36.14       42.10      3.37 o
  -4  -5   3        0.36       -1.60      1.49 o
  -3  -5   3       49.54       58.44      4.48 o
  -2  -5   3      147.33      130.77     10.07 o
  -1  -5   3        0.00        1.27      2.21 o
   0  -5   3       63.65       61.48      4.83 o
   1  -5   3       91.83      101.16      5.40 o
   2  -5   3      196.95      174.10      7.11 o
   3  -5   3        8.24        6.23      1.99 o
   4  -5   3      162.01      175.33      5.95 o
   5  -5   3      290.71      314.38     15.15 o
   6  -5   3       88.03       84.46     15.05 o
   7  -5   3        0.99        7.76      8.96 o
   8  -5   3       49.21       78.84     16.49 o
  -8  -4   3       17.70       11.95      4.47 o
  -7  -4   3       24.71       26.22      6.46 o
  -6  -4   3       34.33       36.63      5.02 o
  -5  -4   3       37.45       32.20      2.71 o
  -4  -4   3      274.08      270.48      8.68 o
  -3  -4   3      351.51      388.98      8.40 o
  -2  -4   3       83.76       90.93      4.13 o
  -1  -4   3      241.10      243.20     10.54 o
   0  -4   3     1394.40     1355.46     25.26 o
   1  -4   3       46.43       53.45      3.55 o
   2  -4   3      478.17      458.34     11.21 o
   3  -4   3      757.47      782.01     14.72 o
   4  -4   3       13.35       11.97      2.30 o
   5  -4   3        0.43       -0.25      2.15 o
   6  -4   3       18.63       14.98      4.49 o
   7  -4   3       16.73       32.14     10.99 o
   8  -4   3        1.78        3.94      7.76 o
  -8  -3   3        4.57        0.60      4.23 o
  -7  -3   3       77.40       69.93      9.42 o
  -6  -3   3       58.24       52.01      4.34 o
  -5  -3   3      180.76      174.57      5.49 o
  -4  -3   3      923.41     1010.40     29.34 o
  -3  -3   3      181.09      168.63      5.95 o
  -2  -3   3      218.51      216.35      5.02 o
  -1  -3   3      407.97      417.71      7.44 o
   0  -3   3      392.51      415.51     10.46 o
   1  -3   3       80.35      102.27      3.94 o
   2  -3   3      474.96      500.20     10.07 o
   3  -3   3      128.19      127.25      7.51 o
   4  -3   3      696.26      716.46     17.49 o
   5  -3   3      684.63      653.65     17.14 o
   6  -3   3       30.57       32.13      5.22 o
   7  -3   3       49.96       35.48     10.39 o
   8  -3   3        0.00        3.46      6.93 o
  -8  -2   3        0.51        1.23      3.25 o
  -7  -2   3       46.20       36.30      5.35 o
  -6  -2   3      375.55      391.57     10.23 o
  -5  -2   3        2.72        2.68      1.91 o
  -4  -2   3      321.51      295.23      6.72 o
  -3  -2   3     2036.57     2043.77     28.09 o
  -2  -2   3      205.72      214.26      4.47 o
  -1  -2   3        0.00       -0.85      0.86 o
   0  -2   3     1645.81     1631.68     21.99 o
   1  -2   3      810.28      714.00      9.80 o
   2  -2   3      185.50      192.07      4.21 o
   3  -2   3      491.63      565.39      8.55 o
   4  -2   3      213.51      201.59      5.33 o
   5  -2   3       74.26       73.74      4.90 o
   6  -2   3       60.67       58.69     12.30 o
   7  -2   3      182.44      157.81     18.64 o
   8  -2   3        1.64        5.14      7.05 o
   9  -2   3       13.14       15.29      9.32 o
  -9  -1   3       15.17        6.00      4.30 o
  -8  -1   3       15.54       18.66      5.17 o
  -7  -1   3       74.46       78.68      6.87 o
  -6  -1   3       88.15       90.83      4.72 o
  -5  -1   3        0.49        0.59      1.40 o
  -4  -1   3      392.04      435.84      9.28 o
  -3  -1   3      102.07       96.46      6.17 o
  -2  -1   3      755.25      745.35     10.64 o
  -1  -1   3        0.36       -0.65      0.75 o
   0  -1   3      582.03      573.52      9.89 o
   1  -1   3     2282.65     2196.98     26.72 o
   2  -1   3       16.43       17.85      1.26 o
   3  -1   3      277.75      254.82      4.10 o
   4  -1   3      217.26      233.00      4.90 o
   5  -1   3      191.91      195.96      5.99 o
   6  -1   3       63.51       76.50      4.59 o
   7  -1   3        8.61        7.48      2.53 o
   8  -1   3       56.23       54.30      9.62 o
   9  -1   3        0.76        8.60      7.76 o
  -9   0   3        5.54       -0.55      3.53 o
  -8   0   3        3.45        7.83      2.99 o
  -7   0   3      722.44      685.89     18.29 o
  -6   0   3      546.57      554.19     12.54 o
  -5   0   3       73.90       77.99      4.83 o
  -4   0   3      187.76      165.53      5.08 o
  -3   0   3     1574.16     1626.80     20.42 o
  -2   0   3       54.63       40.51      2.00 o
  -1   0   3      156.29      142.39      3.50 o
   0   0   3     7068.45     6885.03     78.49 o
   1   0   3    12483.98    11797.58    143.07 o
   2   0   3       80.72       79.84      2.47 o
   3   0   3     3898.14     3946.93     49.26 o
   4   0   3       99.92       91.07      2.63 o
   5   0   3       85.52       75.98      7.69 o
   6   0   3      105.22       96.61      3.67 o
   7   0   3      613.61      680.57     35.96 o
   8   0   3      406.59      376.71     18.78 o
   9   0   3        0.02        0.76      8.66 o
  -9   1   3       35.07       39.78     11.83 o
  -8   1   3        0.95       -0.45      2.54 o
  -7   1   3      441.86      445.55     22.21 o
  -6   1   3       16.48       14.09      2.51 o
  -5   1   3       19.90       10.53      1.84 o
  -4   1   3       92.95      109.88      5.49 o
  -3   1   3      207.15      209.23      3.43 o
  -2   1   3      288.61      307.14      4.43 o
  -1   1   3     4763.53     4732.71     54.29 o
   0   1   3     4380.32     4094.42     51.04 o
   1   1   3      786.83      773.75     11.18 o
   2   1   3      172.02      185.30      3.87 o
   3   1   3     1829.60     1795.89     21.90 o
   4   1   3      119.98      138.11      3.42 o
   5   1   3       66.81       60.79      3.49 o
   6   1   3       50.28       55.64      6.54 o
   7   1   3     1632.30     1678.02     46.03 o
   8   1   3       86.30       95.59     10.72 o
   9   1   3      209.51      187.67     22.70 o
  -8   2   3        5.58        5.61      3.14 o
  -7   2   3       32.49       40.44      7.25 o
  -6   2   3       46.21       50.93      3.93 o
  -5   2   3        0.66        0.05      1.51 o
  -4   2   3      102.17      113.33      3.80 o
  -3   2   3      462.99      473.27      6.86 o
  -2   2   3     1060.26     1118.39     12.57 o
  -1   2   3      149.82      134.87      2.46 o
   0   2   3       68.48       49.51      2.26 o
   1   2   3       25.30       21.67      1.20 o
   2   2   3      981.78      999.71     11.37 o
   3   2   3     1207.49     1312.55     16.68 o
   4   2   3     1124.41     1159.27     17.75 o
   5   2   3      531.67      535.98     11.07 o
   6   2   3       26.51       27.80      1.93 o
   7   2   3      106.06       99.70      4.14 o
   8   2   3       10.08       12.55      8.72 o
   9   2   3        0.44       -1.13      4.54 o
  -8   3   3       59.46       69.60      6.99 o
  -7   3   3       13.92       11.59      3.73 o
  -6   3   3        3.36        0.25      1.98 o
  -5   3   3        9.56        9.07      3.35 o
  -4   3   3       54.41       55.33      3.50 o
  -3   3   3      167.04      155.47      3.06 o
  -2   3   3      336.63      386.81      5.14 o
  -1   3   3     1026.89      933.75     10.50 o
   0   3   3       50.53       47.86      2.27 o
   1   3   3     1742.46     1695.51     19.52 o
   2   3   3     1072.90     1137.55     12.88 o
   3   3   3      788.56      825.38      9.98 o
   4   3   3      652.65      701.41     11.09 o
   5   3   3       50.02       54.79      5.03 o
   6   3   3        3.51        3.17      1.43 o
   7   3   3      222.73      234.62      7.64 o
   8   3   3        9.20       12.21      4.40 o
   9   3   3      103.32       93.50     11.48 o
  -8   4   3        0.41       -2.29      3.03 o
  -7   4   3        2.37        4.65      3.49 o
  -6   4   3        6.23        6.22      2.60 o
  -5   4   3      269.51      280.01      9.38 o
  -4   4   3       46.08       49.82      4.29 o
  -3   4   3     1810.53     2031.14     25.34 o
  -2   4   3       14.18        8.51      1.19 o
  -1   4   3      193.21      198.45      4.03 o
   0   4   3      513.58      504.85      7.74 o
   1   4   3      532.94      565.36      8.28 o
   2   4   3     2656.34     2657.03     29.92 o
   3   4   3       43.07       35.07      1.78 o
   4   4   3      543.52      610.97      7.89 o
   5   4   3        5.41        5.21      1.51 o
   6   4   3      498.73      489.28     14.38 o
   7   4   3       36.60       39.66      3.79 o
   8   4   3       61.82       67.63      9.25 o
   9   4   3        3.54        4.92      5.38 o
  -8   5   3        6.81        7.30      3.98 o
  -7   5   3        0.29        2.77      3.35 o
  -6   5   3        0.81       -0.58      3.52 o
  -5   5   3        0.01        4.82      2.61 o
  -4   5   3        0.29       -2.69      1.79 o
  -3   5   3      574.81      588.55     16.49 o
  -2   5   3        9.74       20.21      2.01 o
  -1   5   3       90.26      104.12      4.20 o
   0   5   3        0.58       -1.21      1.16 o
   1   5   3      406.67      414.80      7.62 o
   2   5   3        0.65        2.15      1.34 o
   3   5   3     3395.80     3572.63     43.01 o
   4   5   3      843.31      865.09     14.07 o
   5   5   3       13.06       14.21      2.22 o
   6   5   3      248.45      243.11      7.19 o
   7   5   3       19.66       12.28      3.05 o
   8   5   3        0.17        5.14      4.73 o
   9   5   3        3.46        4.51      4.94 o
  -7   6   3        0.17       -2.19      3.29 o
  -6   6   3      159.35      154.76     13.08 o
  -5   6   3      590.37      512.07     15.19 o
  -4   6   3        0.57       -0.48      2.26 o
  -3   6   3      525.29      538.87     12.57 o
  -2   6   3      456.41      440.10     11.41 o
  -1   6   3        1.01        1.36      1.38 o
   0   6   3       72.04       68.76      4.07 o
   1   6   3      185.36      165.94      9.46 o
   2   6   3      778.84      805.85     12.68 o
   3   6   3       63.74       66.00      4.82 o
   4   6   3       94.91       98.74      4.16 o
   5   6   3      243.81      248.16      5.71 o
   6   6   3      240.78      227.57     10.46 o
   7   6   3       34.25       32.07      4.94 o
   8   6   3      323.02      283.44     29.15 o
   9   6   3        3.36       -1.90      4.54 o
  -7   7   3        1.35        2.57      4.30 o
  -6   7   3       14.64        2.12      4.28 o
  -5   7   3      127.34      129.09     12.07 o
  -4   7   3      132.96      119.00      6.17 o
  -3   7   3      916.68      961.64     19.42 o
  -2   7   3       20.86       23.56      3.85 o
  -1   7   3      168.22      171.07      7.84 o
   0   7   3       91.32       97.58      6.90 o
   1   7   3      807.99      796.25     18.48 o
   2   7   3       46.68       49.20      4.27 o
   3   7   3      587.13      580.14     11.44 o
   4   7   3       23.38       23.60      2.18 o
   5   7   3       88.67       85.23      5.18 o
   6   7   3       73.88       68.82      5.60 o
   7   7   3       53.10       45.50      7.77 o
   8   7   3        1.75        2.19      4.67 o
   9   7   3        1.83        1.42      5.15 o
  -6   8   3       46.53       41.64      7.72 o
  -5   8   3      143.67      124.26     11.39 o
  -4   8   3       40.36       43.34      4.59 o
  -3   8   3       20.07       10.30      4.29 o
  -2   8   3      112.86      118.15     11.74 o
  -1   8   3        1.32        1.01      1.96 o
   0   8   3      490.61      470.77     13.38 o
   1   8   3       33.47       38.26      6.85 o
   2   8   3      192.86      203.35      9.94 o
   3   8   3       88.71       88.39      6.02 o
   4   8   3      111.51      106.33      5.82 o
   5   8   3      168.62      179.51      6.59 o
   6   8   3       13.33       16.66      2.30 o
   7   8   3        3.56       -3.08      3.66 o
   8   8   3       21.63       19.77      7.53 o
  -6   9   3       32.84       35.84     10.27 o
  -5   9   3        4.28        2.87      5.14 o
  -4   9   3       16.86       15.58      4.26 o
  -3   9   3       61.79       58.17      8.90 o
  -2   9   3      324.86      344.97     11.21 o
  -1   9   3      225.73      206.17     10.02 o
   0   9   3       25.75       40.86      5.41 o
   1   9   3      210.86      199.06     15.83 o
   2   9   3       17.46       22.82      4.96 o
   3   9   3      182.02      172.36      9.09 o
   4   9   3       26.96       25.51      3.52 o
   5   9   3        0.07        0.53      2.84 o
   6   9   3        0.19       -1.01      2.26 o
   7   9   3        5.83        3.91      5.01 o
   8   9   3      101.91      116.62     19.11 o
  -5  10   3       60.11       48.38     11.83 o
  -4  10   3       16.06       16.22      3.94 o
  -3  10   3       64.17       52.40      6.19 o
  -2  10   3        0.20       -0.75      2.75 o
  -1  10   3       15.16       15.55      3.54 o
   0  10   3      227.10      213.99     10.80 o
   1  10   3       34.60       27.93      5.21 o
   2  10   3      263.77      238.32     13.26 o
   3  10   3       19.24       17.16      4.38 o
   4  10   3        9.64        8.80      3.20 o
   5  10   3        3.12       -0.72      2.22 o
   6  10   3       13.41       14.10      3.88 o
   7  10   3       21.96       17.75      3.72 o
  -4  11   3        4.85        7.29      6.03 o
  -3  11   3        6.70       11.34      4.07 o
  -2  11   3        1.27        3.62      3.44 o
  -1  11   3       78.60       98.44      7.86 o
   0  11   3      262.81      270.37     15.00 o
   1  11   3        1.42        4.29      3.62 o
   2  11   3       34.15       26.62      8.17 o
   3  11   3       47.60       49.32     13.40 o
   4  11   3       52.25       53.44      5.91 o
   5  11   3       78.64       83.36      6.55 o
   6  11   3        2.67        5.80      3.29 o
  -2  12   3        4.35        3.42      3.31 o
  -1  12   3       11.32       18.36      6.81 o
   0  12   3        4.11        9.81      4.19 o
   1  12   3       34.69       35.07      6.26 o
   2  12   3        1.64        1.03      3.57 o
   3  12   3        3.37        4.29      4.11 o
   4  12   3       37.75       45.51      5.92 o
   1  13   3       55.74       53.25      8.02 o
  -1 -10   4       12.94        4.65      5.35 o
   0 -10   4       15.25        8.86      5.61 o
  -4  -9   4        3.69        0.03      4.48 o
  -3  -9   4       18.17       15.51      5.97 o
  -2  -9   4      139.83      126.70     13.05 o
  -1  -9   4       60.68       76.19     10.08 o
   0  -9   4       81.21       78.81     25.74 o
   1  -9   4        1.98        4.09      4.71 o
   2  -9   4       59.79       61.70      9.08 o
   3  -9   4       16.66       14.44      8.00 o
  -5  -8   4       13.03       10.34      4.27 o
  -4  -8   4       29.35       38.24      7.31 o
  -3  -8   4        2.32        0.91      2.95 o
  -2  -8   4       13.05       16.36      3.95 o
  -1  -8   4        3.22        9.33      4.70 o
   0  -8   4        0.01        0.53      3.75 o
   1  -8   4       93.78       91.64     13.68 o
   2  -8   4        0.93        2.23      3.95 o
   3  -8   4        4.69        3.53      3.71 o
   4  -8   4       13.20       14.94      4.54 o
   5  -8   4       55.70       56.95      6.99 o
  -6  -7   4        7.86       10.26      3.96 o
  -5  -7   4       54.39       51.73      5.39 o
  -4  -7   4       25.96       27.92      4.75 o
  -3  -7   4      425.11      453.23     15.03 o
  -2  -7   4       26.31       25.92      4.14 o
  -1  -7   4       26.93       26.92      5.83 o
   0  -7   4      127.55      117.61     19.71 o
   1  -7   4       79.66       64.77      8.23 o
   2  -7   4        2.03        5.46      3.35 o
   3  -7   4      206.11      202.75     14.42 o
   4  -7   4       34.25       41.51      5.52 o
   5  -7   4       19.31       24.57      4.25 o
   6  -7   4       23.19       50.05     14.45 o
  -7  -6   4        0.01       -4.06      5.26 o
  -6  -6   4       50.39       46.09      5.35 o
  -5  -6   4       18.58       13.01      3.29 o
  -4  -6   4       24.34       27.37      3.84 o
  -3  -6   4       26.07       28.29      6.75 o
  -2  -6   4        5.34        7.24      2.44 o
  -1  -6   4      120.96      132.52      7.02 o
   0  -6   4      211.45      236.65     13.69 o
   1  -6   4       29.35       26.04      5.81 o
   2  -6   4       44.12       49.37      5.33 o
   3  -6   4       45.70       53.77      4.97 o
   4  -6   4        0.90        9.33      3.12 o
   5  -6   4        4.03        5.52      4.68 o
   6  -6   4       40.71       52.68     13.14 o
   7  -6   4        1.32       -3.82      8.84 o
  -7  -5   4        0.59        2.17      4.86 o
  -6  -5   4        0.99       -0.64      2.35 o
  -5  -5   4       16.90       14.09      4.55 o
  -4  -5   4        5.83        6.71      2.24 o
  -3  -5   4       22.16       31.50      4.45 o
  -2  -5   4       15.34       13.95      2.46 o
  -1  -5   4      194.21      214.89      7.44 o
   0  -5   4      176.48      189.95     12.22 o
   1  -5   4      217.74      231.26      8.89 o
   2  -5   4        6.21        5.72      2.44 o
   3  -5   4      116.71      110.61      6.35 o
   4  -5   4      175.32      174.39      6.92 o
   5  -5   4      149.77      156.25     12.50 o
   6  -5   4      137.88      168.20     21.26 o
   7  -5   4       80.42       86.73     16.96 o
  -7  -4   4       34.08       37.20      5.95 o
  -6  -4   4        7.04        9.56      3.67 o
  -5  -4   4        5.83        6.05      2.00 o
  -4  -4   4       32.42       31.21      2.95 o
  -3  -4   4      294.01      278.70     10.73 o
  -2  -4   4      174.65      172.70      7.33 o
  -1  -4   4      171.71      182.11      7.91 o
   0  -4   4      314.57      300.44     11.27 o
   1  -4   4       80.05       80.86      6.94 o
   2  -4   4        0.01        0.41      1.83 o
   3  -4   4       98.63      108.23      5.82 o
   4  -4   4        3.00        5.78      1.64 o
   5  -4   4       46.26       41.77      6.10 o
   6  -4   4       94.07       87.45     15.29 o
   7  -4   4       33.36       43.60     11.95 o
   8  -4   4        0.30        4.78      8.24 o
  -8  -3   4       19.04       10.65      4.49 o
  -7  -3   4        1.62        4.16      3.56 o
  -6  -3   4      125.24      118.53      7.28 o
  -5  -3   4      317.98      318.84      9.84 o
  -4  -3   4       15.91       14.47      2.13 o
  -3  -3   4     1225.93     1256.52     19.24 o
  -2  -3   4      245.82      265.91      6.85 o
  -1  -3   4       20.37       17.41      2.10 o
   0  -3   4       69.68       77.06      3.85 o
   1  -3   4       80.03       79.49      4.19 o
   2  -3   4       24.34       39.16      2.68 o
   3  -3   4      530.41      549.43     12.34 o
   4  -3   4      425.31      442.13      8.90 o
   5  -3   4       98.35       88.63      6.23 o
   6  -3   4      517.93      508.32     19.22 o
   7  -3   4        4.70        0.96      6.57 o
   8  -3   4       47.04       59.49     13.38 o
  -8  -2   4        9.37       -3.33      3.54 o
  -7  -2   4      167.76      162.63     10.41 o
  -6  -2   4       27.44       30.16      3.55 o
  -5  -2   4        1.04        1.59      1.81 o
  -4  -2   4      514.60      543.74     12.49 o
  -3  -2   4       55.99       59.07      3.06 o
  -2  -2   4      104.69      120.71      3.58 o
  -1  -2   4        3.95        8.67      1.30 o
   0  -2   4     1866.74     1871.56     26.16 o
   1  -2   4       28.85       27.09      1.75 o
   2  -2   4      353.11      354.82      6.62 o
   3  -2   4      481.26      472.75     11.45 o
   4  -2   4      737.63      771.14     18.42 o
   5  -2   4       34.51       33.17      3.68 o
   6  -2   4      366.92      353.90     14.52 o
   7  -2   4        4.66        0.00      6.09 o
   8  -2   4       24.87       21.74      9.68 o
   9  -2   4        0.00        2.63      7.53 o
  -8  -1   4      155.43      158.10     12.68 o
  -7  -1   4        0.00       -1.88      2.46 o
  -6  -1   4      105.34      108.18      5.66 o
  -5  -1   4      158.76      164.27      6.38 o
  -4  -1   4       29.71       23.68      2.05 o
  -3  -1   4      591.90      552.69      9.82 o
  -2  -1   4      923.08     1015.59     15.94 o
  -1  -1   4      613.55      626.39      9.41 o
   0  -1   4      636.54      712.17     10.58 o
   1  -1   4        8.10        9.32      1.22 o
   2  -1   4      677.71      709.56      9.75 o
   3  -1   4       41.66       61.44      2.70 o
   4  -1   4      168.14      169.86      5.18 o
   5  -1   4       50.82       58.16      4.13 o
   6  -1   4      380.94      383.27     12.23 o
   7  -1   4      115.10      105.19     10.60 o
   8  -1   4       79.17       93.01     10.88 o
   9  -1   4        0.58       -3.58      6.09 o
  -8   0   4       26.31       24.10      5.71 o
  -7   0   4      180.95      184.16      8.94 o
  -6   0   4     1528.28     1494.42     24.36 o
  -5   0   4        0.00        2.82      1.97 o
  -4   0   4       20.92       22.91      1.65 o
  -3   0   4       16.86       15.26      1.91 o
  -2   0   4       15.84        7.28      1.28 o
  -1   0   4      999.90     1054.17     14.03 o
   0   0   4     4113.29     4159.86     52.89 o
   1   0   4     1159.89     1170.76     15.42 o
   2   0   4      294.22      319.03      5.25 o
   3   0   4       12.31        7.01      1.05 o
   4   0   4      682.06      698.23     11.89 o
   5   0   4      186.95      169.90      4.32 o
   6   0   4      107.51      105.60      6.59 o
   7   0   4       81.28       88.77      6.76 o
   8   0   4        6.98        6.29      4.94 o
   9   0   4        0.11        2.49      4.72 o
  -8   1   4       56.07       60.48      7.60 o
  -7   1   4       90.34       90.51      7.25 o
  -6   1   4      293.42      281.46      7.59 o
  -5   1   4       46.81       56.54      3.51 o
  -4   1   4       31.13       28.02      2.34 o
  -3   1   4       42.50       43.33      1.94 o
  -2   1   4      890.99      926.56     12.85 o
  -1   1   4     3004.07     3033.50     36.12 o
   0   1   4     6863.88     6679.81     82.72 o
   1   1   4     2674.60     2704.80     35.03 o
   2   1   4      678.98      645.92      8.66 o
   3   1   4        0.02       -1.00      0.67 o
   4   1   4      221.01      248.36      5.62 o
   5   1   4       15.40       13.58      3.95 o
   6   1   4        7.79        8.51      2.76 o
   7   1   4      402.33      436.01     14.77 o
   8   1   4      243.51      228.53     23.18 o
   9   1   4        0.08       -1.67      6.21 o
  -8   2   4        2.78        9.02      4.19 o
  -7   2   4       69.32       74.62      7.31 o
  -6   2   4      930.06      913.78     18.40 o
  -5   2   4       73.55       75.58      6.20 o
  -4   2   4      254.13      268.72      6.72 o
  -3   2   4       57.06       61.10      2.15 o
  -2   2   4      459.55      531.07      7.26 o
  -1   2   4        1.18        1.39      0.92 o
   0   2   4      175.37      163.29      6.23 o
   1   2   4     1830.62     1727.38     21.37 o
   2   2   4      174.57      205.16      4.05 o
   3   2   4        1.10        1.68      0.79 o
   4   2   4       53.92       61.20      2.78 o
   5   2   4      241.57      262.56      5.87 o
   6   2   4       76.92       80.03      3.69 o
   7   2   4      298.10      311.85      9.90 o
   8   2   4       19.86       15.12      5.57 o
   9   2   4      112.14      131.38     22.46 o
  -8   3   4       54.77       53.40      8.96 o
  -7   3   4        0.02        3.96      3.36 o
  -6   3   4       74.26       78.28      5.10 o
  -5   3   4       36.25       32.16      3.99 o
  -4   3   4        2.97        2.48      1.57 o
  -3   3   4      158.18      190.58      3.73 o
  -2   3   4        2.23        1.78      0.89 o
  -1   3   4       39.71       59.15      2.11 o
   0   3   4     1077.84     1054.26     17.10 o
   1   3   4       89.29       76.00      2.85 o
   2   3   4        5.57        4.05      0.97 o
   3   3   4      566.67      582.81      8.29 o
   4   3   4        0.77        3.63      1.20 o
   5   3   4       31.18       28.86      2.10 o
   6   3   4       63.86       56.83      3.97 o
   7   3   4      191.61      192.44     10.31 o
   8   3   4        0.81       -2.39      3.52 o
   9   3   4       29.62       23.98      7.04 o
  -8   4   4        3.71        6.35      4.19 o
  -7   4   4       22.73       31.28      5.79 o
  -6   4   4        0.63       -3.22      2.15 o
  -5   4   4       66.40       64.75      5.22 o
  -4   4   4       69.30       75.41      5.47 o
  -3   4   4      118.51      109.50      5.18 o
  -2   4   4      483.02      500.25      7.72 o
  -1   4   4      731.48      688.82      9.13 o
   0   4   4       25.42       17.83      1.74 o
   1   4   4       83.16       82.02      2.80 o
   2   4   4     1168.46     1173.51     14.74 o
   3   4   4       13.78       13.14      1.29 o
   4   4   4      733.27      702.82      9.08 o
   5   4   4       37.78       41.78      2.54 o
   6   4   4      140.60      150.23      5.41 o
   7   4   4       77.99       65.87      6.86 o
   8   4   4       20.16       13.98      5.32 o
   9   4   4        8.26        9.34      5.40 o
  -8   5   4        0.43        1.07      3.93 o
  -7   5   4      114.52      107.97     12.90 o
  -6   5   4       55.85       52.98      6.93 o
  -5   5   4       33.36       37.03      4.52 o
  -4   5   4       12.46       11.35      2.91 o
  -3   5   4       36.54       36.62      4.83 o
  -2   5   4       62.48       68.03      3.44 o
  -1   5   4       88.98      101.13      5.18 o
   0   5   4        1.44        6.54      1.46 o
   1   5   4     1930.08     1996.80     23.95 o
   2   5   4      398.69      430.73      7.20 o
   3   5   4      154.00      155.36      3.95 o
   4   5   4     2299.62     2357.77     29.55 o
   5   5   4        1.93        1.38      1.53 o
   6   5   4      510.51      514.23     12.61 o
   7   5   4       94.36       80.09      8.14 o
   8   5   4       27.77       18.76      5.82 o
   9   5   4        3.24       -1.14      4.52 o
  -7   6   4       15.19       21.19      5.66 o
  -6   6   4        6.24        7.46      5.14 o
  -5   6   4       30.83       22.14      4.17 o
  -4   6   4        2.93        0.73      1.16 o
  -3   6   4      514.73      537.94     12.33 o
  -2   6   4      283.09      274.88      8.25 o
  -1   6   4     1888.01     1882.36     29.71 o
   0   6   4      447.55      523.97     10.27 o
   1   6   4      246.86      243.08      5.96 o
   2   6   4       24.76       27.53      2.21 o
   3   6   4      324.29      362.80      7.96 o
   4   6   4      153.79      140.10      6.05 o
   5   6   4       37.15       35.64      2.98 o
   6   6   4      942.78      915.35     17.67 o
   7   6   4      555.97      512.98     16.70 o
   8   6   4       70.95       70.57      9.99 o
   9   6   4       22.63       33.49      8.06 o
  -7   7   4       15.01        6.86      9.20 o
  -6   7   4        0.40        2.08      4.00 o
  -5   7   4       82.07       69.35      6.60 o
  -4   7   4       33.24       29.02      2.84 o
  -3   7   4      361.00      340.29      9.76 o
  -2   7   4       31.67       27.66      3.29 o
  -1   7   4      413.50      450.33     17.90 o
   0   7   4       46.00       53.48      3.97 o
   1   7   4      406.11      386.50     10.85 o
   2   7   4       24.90       29.41      3.52 o
   3   7   4      667.93      663.64     11.49 o
   4   7   4      120.21      131.47      7.23 o
   5   7   4      405.78      414.34      8.71 o
   6   7   4      107.50      128.51      7.31 o
   7   7   4        0.06        4.35      3.97 o
   8   7   4       14.47       15.19      5.88 o
   9   7   4      154.05      174.86     16.31 o
  -6   8   4       30.33       38.94     10.03 o
  -5   8   4       29.83       22.10      8.12 o
  -4   8   4      320.51      301.87      8.86 o
  -3   8   4       39.45       35.62      3.81 o
  -2   8   4        0.59       -1.05      1.87 o
  -1   8   4      145.24      144.25      7.59 o
   0   8   4       56.00       52.23      5.25 o
   1   8   4        3.49        3.71      2.03 o
   2   8   4      173.81      176.94     10.14 o
   3   8   4       13.03       15.34      2.61 o
   4   8   4      586.43      588.70     13.10 o
   5   8   4     1788.78     1784.98     29.52 o
   6   8   4       14.27       16.48      2.25 o
   7   8   4        0.05        5.79      4.51 o
   8   8   4        2.33        2.85      4.91 o
  -6   9   4       16.73       21.86      9.08 o
  -5   9   4       66.35      111.46     16.25 o
  -4   9   4        2.99        3.21      2.65 o
  -3   9   4       91.85      107.41      8.84 o
  -2   9   4      275.84      259.98     12.60 o
  -1   9   4       35.22       43.96      4.68 o
   0   9   4      412.64      432.06     15.03 o
   1   9   4        4.20        3.29      3.14 o
   2   9   4       15.10       13.16      3.19 o
   3   9   4      119.00      110.60      7.22 o
   4   9   4      615.40      596.22     13.97 o
   5   9   4      239.39      221.48      8.87 o
   6   9   4      128.48      137.78      7.87 o
   7   9   4        5.56       -4.82      5.61 o
   8   9   4       29.03       36.43     16.01 o
  -5  10   4       29.50       30.58     10.51 o
  -4  10   4        9.92        2.79      6.15 o
  -3  10   4       20.37       15.99      4.09 o
  -2  10   4      102.56      119.90     10.71 o
  -1  10   4       38.56       38.94      4.86 o
   0  10   4      532.03      548.26     18.33 o
   1  10   4      282.91      237.93     12.92 o
   2  10   4       74.32       74.46     10.31 o
   3  10   4      142.87      147.65      8.88 o
   4  10   4        0.06       -2.25      2.19 o
   5  10   4       22.87       17.91      3.36 o
   6  10   4       26.06       29.23      5.09 o
   7  10   4        9.25        9.67      5.54 o
  -4  11   4        8.29        7.40      7.11 o
  -3  11   4       22.40       31.93      5.43 o
  -2  11   4       23.49       30.17      5.50 o
  -1  11   4       96.84       82.78      8.28 o
   0  11   4        0.03        2.49      3.48 o
   1  11   4       26.51       19.30      4.06 o
   2  11   4       21.92       14.59      5.49 o
   3  11   4       48.28       39.76      6.03 o
   4  11   4        6.50        3.34      2.98 o
   5  11   4        4.44        1.98      2.57 o
   6  11   4        0.38        4.09      3.14 o
  -2  12   4        0.10       -2.31      3.26 o
  -1  12   4      223.70      198.98     11.54 o
   0  12   4       15.37       21.66      4.66 o
   1  12   4        8.57        4.23      3.80 o
   2  12   4        4.02       -1.14      3.38 o
   3  12   4        6.40        9.13      4.48 o
   4  12   4       51.63       63.45      6.59 o
   5  12   4       85.34       97.06      8.00 o
   0  13   4        3.67        4.81      4.22 o
   1  13   4       31.15       36.53      7.41 o
   2  13   4       27.25       33.35      6.88 o
   3  13   4        6.04        3.30      4.45 o
  -2  -9   5        0.01       -0.31      4.47 o
  -1  -9   5        0.30       -0.72      4.81 o
   0  -9   5        0.65       -6.12      4.09 o
   1  -9   5        5.19        8.71      5.42 o
   2  -9   5       35.27       55.28      9.23 o
  -4  -8   5       28.82       31.69      7.22 o
  -3  -8   5        1.20        5.31      4.67 o
  -2  -8   5       34.21       30.16      7.11 o
  -1  -8   5        0.32       -1.96      3.84 o
   0  -8   5        1.05        2.04      4.01 o
   1  -8   5        9.72        7.34      4.76 o
   2  -8   5       34.82       21.76      6.26 o
   3  -8   5       20.02       26.31      5.46 o
   4  -8   5       58.39       71.48      7.68 o
  -5  -7   5       68.93       60.56      7.20 o
  -4  -7   5       44.95       42.39      7.64 o
  -3  -7   5      392.26      389.04     19.13 o
  -2  -7   5      128.93      124.00     12.48 o
  -1  -7   5      311.04      310.29     17.53 o
   0  -7   5        3.79        3.52      4.14 o
   1  -7   5        4.25        5.97      5.73 o
   2  -7   5       11.74       15.40      5.83 o
   3  -7   5      102.78       90.52      8.29 o
   4  -7   5      206.90      223.64     11.56 o
   5  -7   5       17.23       18.92      4.47 o
  -6  -6   5       39.97       45.53      8.82 o
  -5  -6   5        1.52        1.37      2.73 o
  -4  -6   5       30.06       35.13      4.36 o
  -3  -6   5       24.67       28.54      4.68 o
  -2  -6   5       33.53       39.74      4.61 o
  -1  -6   5      567.79      589.05     16.10 o
   0  -6   5       81.94       78.36      8.87 o
   1  -6   5       13.51       16.51      4.22 o
   2  -6   5        8.37        3.26      2.66 o
   3  -6   5       12.50       16.82      6.00 o
   4  -6   5        7.24        8.12      4.93 o
   5  -6   5        0.18        0.15      2.71 o
   6  -6   5       17.64       22.10     10.75 o
  -6  -5   5      165.68      188.99      9.43 o
  -5  -5   5        0.79        1.12      2.43 o
  -4  -5   5        1.39        2.90      2.47 o
  -3  -5   5       43.06       37.81      3.96 o
  -2  -5   5      493.88      497.48     25.95 o
  -1  -5   5       36.28       37.94      5.05 o
   0  -5   5      373.41      358.79     16.15 o
   1  -5   5      101.61      108.14      5.30 o
   2  -5   5      148.76      159.01      8.36 o
   3  -5   5        9.16       10.13      2.88 o
   4  -5   5       87.84       84.68      5.91 o
   5  -5   5       17.67       14.97      2.64 o
   6  -5   5        0.23        6.33      8.72 o
   7  -5   5        7.22       -2.39      7.17 o
  -7  -4   5        0.78       -4.42      3.14 o
  -6  -4   5      181.28      196.91     11.82 o
  -5  -4   5       12.99       12.43      3.02 o
  -4  -4   5        3.44        1.16      1.90 o
  -3  -4   5      114.83      105.00      8.76 o
  -2  -4   5       91.39       83.42      4.60 o
  -1  -4   5       55.59       54.93      3.11 o
   0  -4   5        2.99        2.49      2.19 o
   1  -4   5        2.63        1.25      1.55 o
   2  -4   5      136.74      147.63      7.83 o
   3  -4   5        8.84        9.64      2.43 o
   4  -4   5      178.51      173.77     11.22 o
   5  -4   5       17.65       22.28      4.35 o
   6  -4   5        2.70        5.50      7.41 o
   7  -4   5       12.58       18.76      9.20 o
   8  -4   5       14.33       13.02      9.80 o
  -7  -3   5      176.43      214.15     17.79 o
  -6  -3   5      119.70      131.15      9.36 o
  -5  -3   5        4.52        4.70      1.84 o
  -4  -3   5       15.09       13.18      2.04 o
  -3  -3   5       14.80       15.35      2.29 o
  -2  -3   5      175.21      170.31      5.62 o
  -1  -3   5      283.21      282.64      8.92 o
   0  -3   5      137.74      152.96      6.26 o
   1  -3   5      446.59      435.29      9.24 o
   2  -3   5      145.98      150.90      5.43 o
   3  -3   5       28.68       29.58      3.01 o
   4  -3   5        3.09        2.26      1.47 o
   5  -3   5       32.80       35.63      4.57 o
   6  -3   5      191.18      176.08     12.67 o
   7  -3   5       86.48       86.01     15.17 o
   8  -3   5       13.87       14.45      9.08 o
  -8  -2   5       10.95       13.13      6.75 o
  -7  -2   5      145.15      146.73     12.58 o
  -6  -2   5      141.43      143.07     13.10 o
  -5  -2   5       68.20       73.60      3.70 o
  -4  -2   5        3.10        1.24      1.40 o
  -3  -2   5      330.61      340.48     11.06 o
  -2  -2   5      189.74      202.03      9.71 o
  -1  -2   5       16.21       26.66      3.38 o
   0  -2   5      125.18      114.54      6.12 o
   1  -2   5     1549.25     1676.77     27.90 o
   2  -2   5       65.28       53.33      2.99 o
   3  -2   5       83.82       73.19      3.82 o
   4  -2   5      224.01      238.70      6.10 o
   5  -2   5       20.14       24.56      3.62 o
   6  -2   5       63.08       55.51     21.03 o
   7  -2   5      423.86      356.47     25.80 o
   8  -2   5        2.94       -6.57      5.85 o
  -8  -1   5       44.81       36.20      7.16 o
  -7  -1   5       37.37       38.79      9.20 o
  -6  -1   5       54.21       56.79      5.28 o
  -5  -1   5      185.21      193.31      9.51 o
  -4  -1   5      232.32      207.25      5.66 o
  -3  -1   5       22.57       27.22      2.09 o
  -2  -1   5       64.30       73.60      4.36 o
  -1  -1   5      567.83      589.80      9.94 o
   0  -1   5        0.02        1.50      1.26 o
   1  -1   5      187.66      195.44      5.73 o
   2  -1   5       22.54       32.48      1.93 o
   3  -1   5      383.83      423.29      7.58 o
   4  -1   5      719.40      713.62     11.39 o
   5  -1   5       57.19       53.34      4.95 o
   6  -1   5       63.64       65.32      4.49 o
   7  -1   5       10.03       16.70      5.58 o
   8  -1   5        7.50        7.17      5.32 o
   9  -1   5        3.85       -2.39      6.09 o
  -8   0   5       10.89       13.32      9.92 o
  -7   0   5       20.18       20.34      4.22 o
  -6   0   5      229.74      241.91      7.15 o
  -5   0   5      425.14      431.79     15.25 o
  -4   0   5        0.02       -1.75      1.17 o
  -3   0   5       44.78       56.17      3.45 o
  -2   0   5      423.21      490.51      9.21 o
  -1   0   5        0.00        1.63      0.97 o
   0   0   5      281.95      263.96      7.68 o
   1   0   5      823.01      804.05     11.70 o
   2   0   5       94.42      124.13      4.50 o
   3   0   5     1241.64     1266.23     18.23 o
   4   0   5        0.40        0.43      1.66 o
   5   0   5      430.08      447.20     11.97 o
   6   0   5      156.92      154.62     21.56 o
   7   0   5      505.01      469.24     28.43 o
   8   0   5       39.06       23.71      6.70 o
   9   0   5        3.05        3.57      8.30 o
  -8   1   5       17.79       25.49      6.07 o
  -7   1   5        2.97        6.91      3.30 o
  -6   1   5      654.48      635.70     12.94 o
  -5   1   5       43.99       45.02      3.18 o
  -4   1   5      311.64      293.10      6.21 o
  -3   1   5       39.20       31.92      2.58 o
  -2   1   5       70.14       69.60      4.72 o
  -1   1   5       40.66       45.85      2.46 o
   0   1   5     6984.43     6975.76     87.04 o
   1   1   5       31.39       42.64      2.62 o
   2   1   5      438.99      461.37      7.69 o
   3   1   5      206.71      245.37      7.87 o
   4   1   5      744.19      727.34     15.33 o
   5   1   5       60.73       64.30      3.80 o
   6   1   5       50.34       36.92      8.84 o
   7   1   5      144.90      134.74      8.56 o
   8   1   5       14.85        8.36      6.57 o
   9   1   5       46.72       35.96     10.99 o
  -8   2   5        1.76       -1.21      3.87 o
  -7   2   5        6.70       -0.32      3.64 o
  -6   2   5       26.44       28.40      3.11 o
  -5   2   5      251.93      242.62      6.73 o
  -4   2   5       14.36       14.03      1.31 o
  -3   2   5      430.34      468.86      9.68 o
  -2   2   5      291.39      268.85      5.94 o
  -1   2   5       26.28       25.16      1.80 o
   0   2   5     1861.45     1849.54     25.61 o
   1   2   5        0.00        7.77      1.24 o
   2   2   5      349.04      358.65      5.94 o
   3   2   5       45.53       51.99      2.30 o
   4   2   5      197.12      203.92      6.52 o
   5   2   5        0.42        1.08      1.17 o
   6   2   5       20.19       11.29      4.33 o
   7   2   5      416.17      413.88     11.81 o
   8   2   5       20.13        8.36      7.05 o
   9   2   5        1.64       -4.78      5.85 o
  -8   3   5        0.03        1.43      4.78 o
  -7   3   5       31.87       39.34      4.96 o
  -6   3   5      178.01      171.61      7.35 o
  -5   3   5       58.84       60.78      3.98 o
  -4   3   5      213.94      230.47      5.19 o
  -3   3   5      456.66      483.21      8.93 o
  -2   3   5       34.52       35.91      1.89 o
  -1   3   5      173.85      145.04      5.84 o
   0   3   5     1860.18     1878.91     26.07 o
   1   3   5        0.09       -0.32      0.89 o
   2   3   5      177.71      187.02      5.24 o
   3   3   5       32.97       40.67      1.98 o
   4   3   5      201.10      194.94      3.90 o
   5   3   5       27.10       34.09      2.77 o
   6   3   5      116.22      115.89      4.84 o
   7   3   5      131.07      126.58      6.51 o
   8   3   5       18.15       25.68      7.53 o
   9   3   5        3.76        7.74      5.40 o
  -8   4   5       17.59       20.91      7.05 o
  -7   4   5       20.00       18.70      4.94 o
  -6   4   5       59.84       56.34     10.63 o
  -5   4   5      177.26      211.44      7.85 o
  -4   4   5       20.68       20.63      1.70 o
  -3   4   5      329.23      345.99      8.03 o
  -2   4   5        0.52        1.04      0.99 o
  -1   4   5     1485.58     1484.43     19.42 o
   0   4   5      495.37      483.63      8.53 o
   1   4   5        7.28        9.62      1.21 o
   2   4   5       10.20        8.39      1.34 o
   3   4   5     1143.45     1204.60     15.28 o
   4   4   5       59.11       54.76      3.53 o
   5   4   5        6.42        7.70      1.85 o
   6   4   5       58.35       67.54      3.96 o
   7   4   5        3.28        1.80      1.98 o
   8   4   5        2.01        0.94      5.26 o
   9   4   5       16.42        9.41      5.65 o
  -7   5   5       28.61       34.16      5.94 o
  -6   5   5      442.74      406.98     16.10 o
  -5   5   5        1.66       -0.04      2.51 o
  -4   5   5       31.21       30.41      2.28 o
  -3   5   5        2.04        2.06      1.31 o
  -2   5   5      321.30      315.33      7.58 o
  -1   5   5      329.75      352.64      6.35 o
   0   5   5      286.28      304.68      7.15 o
   1   5   5       31.51       30.55      1.98 o
   2   5   5       69.72       63.69      2.86 o
   3   5   5       77.08       64.89      4.05 o
   4   5   5       20.73       22.41      2.40 o
   5   5   5       31.47       32.04      3.33 o
   6   5   5       89.49       96.30      8.64 o
   7   5   5      131.92      116.95      8.25 o
   8   5   5       96.70       73.18     27.36 o
   9   5   5       36.42       33.14      8.02 o
  -7   6   5       23.47       13.91      9.80 o
  -6   6   5       16.99       16.01      6.57 o
  -5   6   5      108.56      114.38      9.80 o
  -4   6   5       19.17       18.09      2.25 o
  -3   6   5       21.37       23.18      2.63 o
  -2   6   5        7.00        9.74      1.86 o
  -1   6   5       42.54       34.27      3.80 o
   0   6   5      139.90      163.44      5.91 o
   1   6   5     1102.72     1108.07     17.79 o
   2   6   5       12.48       19.20      1.87 o
   3   6   5      567.11      578.28      9.96 o
   4   6   5       44.53       44.47      2.64 o
   5   6   5      183.75      203.98      4.84 o
   6   6   5       44.02       49.52      4.13 o
   7   6   5      523.56      489.87     16.44 o
   8   6   5       50.57       47.96      8.45 o
   9   6   5        0.06        0.68      4.77 o
  -7   7   5        0.24       -3.70      5.02 o
  -6   7   5       45.74       40.98      9.68 o
  -5   7   5       21.49       20.39      5.25 o
  -4   7   5       48.59       50.37      4.12 o
  -3   7   5      123.94      111.34      6.07 o
  -2   7   5       11.53       11.85      2.54 o
  -1   7   5       86.86      103.75      6.19 o
   0   7   5        1.96        3.33      1.80 o
   1   7   5      121.21      118.21      5.45 o
   2   7   5      166.44      165.34      8.04 o
   3   7   5      106.38      103.67      4.63 o
   4   7   5      807.37      859.55     15.04 o
   5   7   5       82.71       84.77      4.61 o
   6   7   5      380.94      377.73     10.49 o
   7   7   5        0.68        2.62      3.89 o
   8   7   5       56.43       70.60     10.07 o
   9   7   5       99.37       86.97     11.66 o
  -6   8   5       30.83       23.29      8.60 o
  -5   8   5       49.00       55.91     11.71 o
  -4   8   5       95.35       80.90      6.29 o
  -3   8   5      558.99      571.02     14.35 o
  -2   8   5      119.19      126.53     10.31 o
  -1   8   5       32.04       31.22      3.85 o
   0   8   5      398.12      422.46     12.32 o
   1   8   5       25.12       17.70      4.47 o
   2   8   5        0.10       -2.58      1.72 o
   3   8   5       21.63       20.40      2.85 o
   4   8   5        7.47        5.69      2.15 o
   5   8   5       18.93       22.08      3.12 o
   6   8   5      183.97      179.97     10.69 o
   7   8   5       67.51       60.13      9.03 o
   8   8   5        0.48        3.17      4.31 o
  -5   9   5        1.82       -3.11      4.66 o
  -4   9   5       11.01        9.65      3.27 o
  -3   9   5      113.40      123.47      8.70 o
  -2   9   5      381.80      374.62     19.14 o
  -1   9   5       89.65       86.43      6.28 o
   0   9   5       74.42       78.93      7.20 o
   1   9   5       33.80       33.98      4.99 o
   2   9   5        3.31       -0.82      2.42 o
   3   9   5      137.24      130.30      7.73 o
   4   9   5      393.38      378.86     10.49 o
   5   9   5       82.73       80.63      6.63 o
   6   9   5      290.20      286.74     12.52 o
   7   9   5      200.03      183.89     15.47 o
   8   9   5       50.79       41.93      8.57 o
  -5  10   5       12.49       26.76      9.68 o
  -4  10   5        0.59       -2.07      2.97 o
  -3  10   5       46.74       46.45      6.72 o
  -2  10   5        7.66        7.91      3.65 o
  -1  10   5       21.08       28.93      5.36 o
   0  10   5      126.21      108.13     10.47 o
   1  10   5       85.45       74.53      7.53 o
   2  10   5       40.82       42.77      9.29 o
   3  10   5      174.29      173.70     10.88 o
   4  10   5       10.37       11.20      3.26 o
   5  10   5       56.87       56.22      5.02 o
   6  10   5       39.58       46.15      5.11 o
   7  10   5       14.09       14.49      8.66 o
  -4  11   5        4.08        9.60      4.31 o
  -3  11   5      123.41      145.80     10.57 o
  -2  11   5      198.13      225.15     13.35 o
  -1  11   5        7.63       -1.16      3.04 o
   0  11   5       26.76       31.16      5.54 o
   1  11   5        2.19        5.27      3.55 o
   2  11   5       24.93       25.26      4.40 o
   3  11   5       75.97       77.53      8.13 o
   4  11   5       56.62       45.11      5.44 o
   5  11   5       23.99       31.05      5.63 o
   6  11   5       74.15       80.11      6.89 o
  -2  12   5        0.97        0.99      3.54 o
  -1  12   5        9.41        2.38      3.61 o
   0  12   5       37.69       50.13      8.38 o
   1  12   5        1.96       -1.32      2.98 o
   2  12   5        3.22       -1.82      3.24 o
   3  12   5       11.49       22.38      5.43 o
   4  12   5        0.21       -0.95      2.84 o
   5  12   5       47.88       43.03      5.70 o
   0  13   5      133.71      151.78     11.29 o
   1  13   5       36.30       29.92      6.43 o
   2  13   5       41.24       33.24      6.76 o
   3  13   5        1.08       -0.83      3.79 o
  -2  -8   6       58.21       70.46     10.24 o
  -1  -8   6        7.12       10.70      5.54 o
   0  -8   6        1.62        3.28      4.78 o
   1  -8   6       90.04       95.64     11.57 o
   2  -8   6       43.98       53.33      8.81 o
   3  -8   6        2.89        5.91      4.46 o
  -4  -7   6       50.93       49.15      8.44 o
  -3  -7   6      130.04      133.49     12.92 o
  -2  -7   6      246.73      238.86     17.40 o
  -1  -7   6        3.52        6.94      5.07 o
   0  -7   6      136.73      131.94     13.56 o
   1  -7   6       79.04      105.96     19.35 o
   2  -7   6        3.91        4.47      3.88 o
   3  -7   6       72.05       76.58      7.92 o
   4  -7   6      225.95      255.63     13.04 o
  -5  -6   6       95.86      105.27      9.61 o
  -4  -6   6       22.80       16.86      4.64 o
  -3  -6   6       48.90       46.99      7.81 o
  -2  -6   6        0.14       -2.93      3.46 o
  -1  -6   6       82.46       71.42      9.12 o
   0  -6   6      163.59      147.00     12.70 o
   1  -6   6        0.86       -2.31      2.81 o
   2  -6   6       14.31       11.64      4.01 o
   3  -6   6      272.25      277.98     13.23 o
   4  -6   6      118.37       95.40      9.93 o
   5  -6   6       14.03       13.54     11.65 o
   6  -6   6       77.88       85.06     16.96 o
  -6  -5   6       58.33       59.47      6.40 o
  -5  -5   6      106.03      105.81      8.67 o
  -4  -5   6      247.13      252.41     13.25 o
  -3  -5   6        5.45        3.91      3.75 o
  -2  -5   6       36.96       30.81      6.05 o
  -1  -5   6      373.57      335.05     16.42 o
   0  -5   6        1.12        3.08      4.60 o
   1  -5   6       98.05      104.79      8.57 o
   2  -5   6      138.76      137.04     11.38 o
   3  -5   6        2.24        6.68      2.92 o
   4  -5   6        0.31       -0.48      2.44 o
   5  -5   6       30.72       35.08      5.48 o
   6  -5   6        0.99       -2.51      6.93 o
  -6  -4   6       13.52       14.83      5.53 o
  -5  -4   6       28.83       30.56      3.82 o
  -4  -4   6      193.78      196.61      8.55 o
  -3  -4   6      190.71      198.12     11.19 o
  -2  -4   6       72.75       70.99      6.63 o
  -1  -4   6      758.17      723.41     25.28 o
   0  -4   6       13.15       12.35      4.43 o
   1  -4   6      799.81      766.12     17.95 o
   2  -4   6       15.86       16.97      2.47 o
   3  -4   6      177.65      199.32      7.99 o
   4  -4   6        0.78        0.53      1.88 o
   5  -4   6       15.90       17.69      2.34 o
   6  -4   6       49.48       78.61     15.17 o
   7  -4   6       37.26       24.85     10.51 o
  -7  -3   6        1.61       10.62      5.79 o
  -6  -3   6       16.97       12.51      5.10 o
  -5  -3   6      384.73      374.31     11.64 o
  -4  -3   6      253.56      267.63     10.18 o
  -3  -3   6       23.52       25.30      3.08 o
  -2  -3   6       29.70       26.51      3.36 o
  -1  -3   6        0.01       -0.61      2.08 o
   0  -3   6      768.69      789.62     26.17 o
   1  -3   6      103.07       99.63      9.07 o
   2  -3   6       72.23       63.67      3.95 o
   3  -3   6       44.76       46.25      3.48 o
   4  -3   6      153.36      152.18      7.17 o
   5  -3   6        0.03       -1.05      2.71 o
   6  -3   6      155.14      113.01     16.96 o
   7  -3   6       28.86       30.10     10.39 o
   8  -3   6        5.93       20.55     10.63 o
  -7  -2   6        3.57        4.06      4.46 o
  -6  -2   6      315.02      288.55     16.48 o
  -5  -2   6       24.75       26.32      3.02 o
  -4  -2   6      124.87      124.43      4.83 o
  -3  -2   6       99.00       98.35      4.28 o
  -2  -2   6       64.98       59.63      5.25 o
  -1  -2   6      569.46      594.79     14.90 o
   0  -2   6        8.76       14.17      2.20 o
   1  -2   6      390.33      414.09     12.61 o
   2  -2   6       78.74       93.39      3.99 o
   3  -2   6      255.32      258.84      7.43 o
   4  -2   6       35.82       32.87      2.88 o
   5  -2   6       16.86       16.08      3.59 o
   6  -2   6       62.55       63.51     16.01 o
   7  -2   6       61.19       68.45     14.10 o
   8  -2   6       18.06       23.06      9.80 o
  -7  -1   6      265.86      300.83     19.29 o
  -6  -1   6       44.43       53.97      8.05 o
  -5  -1   6      379.75      371.15      8.78 o
  -4  -1   6       98.88      100.43      5.21 o
  -3  -1   6       20.99       18.88      2.59 o
  -2  -1   6      130.52      141.51      5.43 o
  -1  -1   6       23.63       25.67      2.47 o
   0  -1   6      337.60      333.31      8.78 o
   1  -1   6       80.39       88.00      5.29 o
   2  -1   6      296.09      323.58      7.06 o
   3  -1   6      533.63      506.95      9.70 o
   4  -1   6       32.43       28.10      2.37 o
   5  -1   6       45.23       46.33      4.18 o
   6  -1   6      100.58      103.64      5.96 o
   7  -1   6        0.50       -0.19      5.91 o
   8  -1   6        0.44        7.13      5.36 o
   9  -1   6       92.91      104.41     18.04 o
  -7   0   6       29.81       23.01      4.72 o
  -6   0   6      264.25      261.96     11.49 o
  -5   0   6      202.45      202.64      6.20 o
  -4   0   6      211.07      201.59      7.40 o
  -3   0   6      529.11      519.92     11.14 o
  -2   0   6        1.07       -0.14      1.55 o
  -1   0   6        3.85        3.30      1.14 o
   0   0   6     1165.98     1173.08     18.89 o
   1   0   6     3137.96     3444.29     42.13 o
   2   0   6      650.85      660.90     10.59 o
   3   0   6       37.68       32.70      2.88 o
   4   0   6        2.74        7.16      1.47 o
   5   0   6        6.21        3.03      2.20 o
   6   0   6      189.31      183.18      7.56 o
   7   0   6      303.78      259.89     15.78 o
   8   0   6      145.87      127.42     12.54 o
   9   0   6       16.42        8.11      5.77 o
  -8   1   6        0.16        0.05      4.10 o
  -7   1   6       46.19       44.19      5.88 o
  -6   1   6      196.99      186.45     10.63 o
  -5   1   6       75.27       80.73      6.28 o
  -4   1   6      180.79      196.62      5.98 o
  -3   1   6       42.29       28.74      3.75 o
  -2   1   6       20.22       20.94      2.31 o
  -1   1   6       98.49      120.81      4.09 o
   0   1   6     4323.32     4699.58     56.05 o
   1   1   6      731.23      697.77     15.52 o
   2   1   6      362.04      357.57      6.86 o
   3   1   6        0.23        3.11      1.15 o
   4   1   6       74.40       76.23      3.08 o
   5   1   6      122.03      136.92      6.27 o
   6   1   6      290.59      274.47     12.21 o
   7   1   6      276.71      273.45     21.03 o
   8   1   6      111.43      106.20     15.89 o
   9   1   6       62.32       81.11     15.29 o
  -8   2   6        0.70        0.75      4.51 o
  -7   2   6       57.97       67.10      6.86 o
  -6   2   6      100.03       91.23      7.52 o
  -5   2   6      370.38      348.01     10.43 o
  -4   2   6      113.67      113.16      4.36 o
  -3   2   6      303.26      311.79      7.65 o
  -2   2   6      577.62      538.25     10.77 o
  -1   2   6      100.02      112.91      4.07 o
   0   2   6        3.28        3.42      1.43 o
   1   2   6      300.56      320.34      7.19 o
   2   2   6     1073.52     1093.81     14.29 o
   3   2   6       39.70       39.63      2.26 o
   4   2   6      138.62      155.82      4.30 o
   5   2   6      924.84      888.27     26.95 o
   6   2   6       23.33       22.24      2.67 o
   7   2   6      115.91      132.12      7.67 o
   8   2   6       39.11       25.80      9.32 o
   9   2   6       28.53       27.24      9.92 o
  -7   3   6       53.97       49.53      8.54 o
  -6   3   6       24.13       22.81      4.41 o
  -5   3   6       11.02       10.21      2.90 o
  -4   3   6        9.09        4.21      1.45 o
  -3   3   6     3268.06     3214.95     42.55 o
  -2   3   6      292.14      315.17      6.89 o
  -1   3   6        2.65        0.35      1.02 o
   0   3   6      414.77      438.63      9.23 o
   1   3   6      133.14      161.07      4.06 o
   2   3   6       46.95       54.76      2.77 o
   3   3   6     1294.96     1300.55     16.60 o
   4   3   6      370.37      369.61      6.84 o
   5   3   6      196.68      201.95      6.21 o
   6   3   6      294.28      299.27      7.80 o
   7   3   6       54.09       56.56      8.63 o
   8   3   6        3.58       -3.94      5.73 o
   9   3   6        2.86       -7.88      6.09 o
  -7   4   6       30.33       43.84      9.68 o
  -6   4   6       60.58       54.95      7.94 o
  -5   4   6      247.67      234.52     11.13 o
  -4   4   6      122.51      109.35      5.40 o
  -3   4   6        2.41        5.72      1.37 o
  -2   4   6        4.69        9.65      1.43 o
  -1   4   6       30.46       29.68      2.64 o
   0   4   6      177.41      192.34      7.25 o
   1   4   6      759.50      771.69     15.23 o
   2   4   6      659.34      663.29      9.54 o
   3   4   6       16.92       17.47      1.88 o
   4   4   6      571.48      583.23     10.52 o
   5   4   6      147.07      163.07      6.31 o
   6   4   6        5.62        5.74      1.99 o
   7   4   6      312.25      280.53     11.17 o
   8   4   6      159.03      141.95     17.50 o
   9   4   6       10.96       14.48      6.41 o
  -7   5   6       10.84       16.37      7.29 o
  -6   5   6        4.65       -0.24      4.54 o
  -5   5   6        3.05        3.48      3.03 o
  -4   5   6       70.33       63.07      3.62 o
  -3   5   6      180.03      186.32      5.72 o
  -2   5   6      147.41      149.02      4.83 o
  -1   5   6       23.89       25.27      2.46 o
   0   5   6     1404.21     1444.33     21.89 o
   1   5   6       15.47       21.35      1.68 o
   2   5   6      256.67      236.01      5.11 o
   3   5   6      145.24      144.05      4.62 o
   4   5   6      737.20      768.83     12.18 o
   5   5   6       23.29       20.83      1.73 o
   6   5   6      114.61      118.39      5.06 o
   7   5   6        1.92        0.79      1.97 o
   8   5   6        0.16       -2.07      4.00 o
   9   5   6       33.09       33.59      7.77 o
  -7   6   6       13.71        3.34      5.38 o
  -6   6   6        9.25        1.67      5.02 o
  -5   6   6       92.09       96.84      9.59 o
  -4   6   6      579.06      611.22     12.82 o
  -3   6   6       42.15       43.46      3.59 o
  -2   6   6        4.53        3.67      1.79 o
  -1   6   6       74.96       84.36      4.80 o
   0   6   6      123.50      126.85      5.66 o
   1   6   6      268.74      272.25      6.09 o
   2   6   6      919.35      934.19     15.30 o
   3   6   6       27.07       29.85      2.45 o
   4   6   6      160.08      150.51      4.96 o
   5   6   6       17.78       15.23      1.75 o
   6   6   6        7.34        5.30      1.96 o
   7   6   6        3.90        2.57      3.02 o
   8   6   6        7.34       15.07      5.52 o
   9   6   6       10.69        4.48      5.53 o
  -6   7   6        1.68       -1.31      4.54 o
  -5   7   6       55.40       60.02      8.14 o
  -4   7   6       23.50       23.52      2.98 o
  -3   7   6      148.98      159.95     11.47 o
  -2   7   6      195.35      192.58      8.14 o
  -1   7   6       37.08       31.78      3.35 o
   0   7   6       65.89       63.75      4.57 o
   1   7   6      928.09     1007.89     17.37 o
   2   7   6       46.83       47.40      3.29 o
   3   7   6       13.07       14.55      2.14 o
   4   7   6      317.03      326.31      7.36 o
   5   7   6        6.41        5.54      1.41 o
   6   7   6      100.50       99.67      7.15 o
   7   7   6       53.97       60.20      8.57 o
   8   7   6       11.40       12.80      6.69 o
   9   7   6       47.05       41.94     12.96 o
  -6   8   6        9.91       11.71      7.53 o
  -5   8   6       13.13       13.74      7.17 o
  -4   8   6      293.67      293.84     11.48 o
  -3   8   6       56.24       52.82      4.76 o
  -2   8   6        3.96        2.19      2.25 o
  -1   8   6       50.76       44.75      4.62 o
   0   8   6       15.78        8.10      2.52 o
   1   8   6      388.24      393.20     12.33 o
   2   8   6      175.39      158.25      6.04 o
   3   8   6       14.92       14.43      2.36 o
   4   8   6      644.89      641.23     12.60 o
   5   8   6        2.60        3.11      1.93 o
   6   8   6      181.16      176.81      6.07 o
   7   8   6        7.98        6.88      4.79 o
   8   8   6       11.51       12.49      5.95 o
  -5   9   6       11.82       22.22      8.96 o
  -4   9   6       16.24       16.50      3.81 o
  -3   9   6       36.46       29.92      4.94 o
  -2   9   6        1.41       -0.42      2.30 o
  -1   9   6      133.56      150.95     13.41 o
   0   9   6       57.83       60.32      8.50 o
   1   9   6        2.08        1.44      2.55 o
   2   9   6        0.14       -1.61      2.86 o
   3   9   6       23.00       20.60      3.10 o
   4   9   6        8.27        8.86      2.61 o
   5   9   6       11.94       10.80      3.68 o
   6   9   6       11.95       12.26      3.10 o
   7   9   6       16.77       17.48      6.07 o
   8   9   6       54.44       60.59     21.08 o
  -5  10   6       10.43        9.56      7.65 o
  -4  10   6       11.78       12.93      3.74 o
  -3  10   6       66.95       57.46      9.38 o
  -2  10   6        2.81        4.77      3.33 o
  -1  10   6       14.54        9.98      4.21 o
   0  10   6       44.69       39.43      5.89 o
   1  10   6       71.95       66.98     10.88 o
   2  10   6       11.80       15.55      4.28 o
   3  10   6       36.79       44.40      4.83 o
   4  10   6      191.82      189.76      9.59 o
   5  10   6       41.98       43.94      5.02 o
   6  10   6        2.26        4.61      2.82 o
   7  10   6       46.09       41.36      4.50 o
  -4  11   6       11.42       14.56      5.05 o
  -3  11   6       19.08       27.40      5.25 o
  -2  11   6        0.18        5.16      3.48 o
  -1  11   6        3.08        0.96      3.19 o
   0  11   6       47.45       37.27      8.81 o
   1  11   6       81.21       58.41      7.23 o
   2  11   6       69.55       74.10      8.00 o
   3  11   6       59.43       70.52      5.55 o
   4  11   6       72.73       66.31      6.28 o
   5  11   6       22.69       29.47      4.72 o
   6  11   6       33.08       54.10      5.79 o
  -2  12   6       33.55       36.69      6.27 o
  -1  12   6        5.74        3.85      3.85 o
   0  12   6       23.45       17.56      4.92 o
   1  12   6        3.88       -1.20      3.12 o
   2  12   6       85.24       81.92      7.43 o
   3  12   6        4.33        7.24      3.52 o
   4  12   6        3.81        7.10      3.57 o
   5  12   6        3.92        3.62      3.33 o
   0  13   6        5.26       -1.65      3.79 o
   1  13   6        0.25       -1.72      3.12 o
   2  13   6        0.63       -2.43      3.72 o
   3  13   6        4.33        2.24      3.40 o
  -3  -7   7      135.85      135.47     21.74 o
  -2  -7   7      132.19      138.88     13.89 o
  -1  -7   7        2.31        5.36      5.11 o
   0  -7   7        0.50        9.01      5.29 o
   1  -7   7        1.66        7.20      5.16 o
   2  -7   7       50.47       38.63      6.57 o
   3  -7   7       35.75       37.14      6.52 o
  -4  -6   7       94.83      119.36     10.45 o
  -3  -6   7       49.73       59.96      9.12 o
  -2  -6   7      115.05      104.70     11.56 o
  -1  -6   7        0.69        5.93      4.71 o
   0  -6   7        0.23        1.70      4.18 o
   1  -6   7       41.41       55.66      6.92 o
   2  -6   7      189.39      197.65     10.74 o
   3  -6   7       64.50       65.37      7.17 o
   4  -6   7       38.16       52.02      6.70 o
   5  -6   7        0.54       -2.75     10.99 o
  -5  -5   7       77.32       76.11      8.91 o
  -4  -5   7       26.31       16.14      3.98 o
  -3  -5   7       27.51       25.69      6.29 o
  -2  -5   7       44.72       41.94      7.46 o
  -1  -5   7      112.44       97.57     19.05 o
   0  -5   7       13.18       10.92      6.45 o
   1  -5   7        1.04        0.19      3.26 o
   2  -5   7       14.47       11.39      3.45 o
   3  -5   7      132.61      143.14      9.12 o
   4  -5   7        5.18        1.52      2.83 o
   5  -5   7       34.20       41.95      5.86 o
   6  -5   7        5.27        5.26      8.24 o
  -6  -4   7       16.25       17.54      4.16 o
  -5  -4   7      118.82      125.36      8.72 o
  -4  -4   7       21.69       14.89      4.43 o
  -3  -4   7        1.13       -3.86      2.57 o
  -2  -4   7       75.76       63.02      6.92 o
  -1  -4   7       77.00       71.97      7.24 o
   0  -4   7      179.87      179.57      9.27 o
   1  -4   7       76.20       74.41      8.39 o
   2  -4   7      796.79      818.79     41.06 o
   3  -4   7       46.42       50.68      5.24 o
   4  -4   7        7.06        3.97      2.83 o
   5  -4   7        0.94        4.08      4.53 o
   6  -4   7        5.34        8.84      8.72 o
   7  -4   7        0.01       13.86      9.68 o
  -6  -3   7       16.27       25.39      4.09 o
  -5  -3   7       14.10       21.83      3.77 o
  -4  -3   7        3.93        3.72      2.66 o
  -3  -3   7      254.56      271.48     10.55 o
  -2  -3   7      398.22      386.88     11.21 o
  -1  -3   7      119.24      104.85      8.17 o
   0  -3   7       88.22       79.83      5.87 o
   1  -3   7      189.60      185.20      8.17 o
   2  -3   7       85.00       88.39      5.59 o
   3  -3   7      331.75      341.19      9.77 o
   4  -3   7       97.62      104.64      5.75 o
   5  -3   7        4.90        3.18      1.77 o
   6  -3   7       20.21       22.82      9.44 o
   7  -3   7       13.96        7.41      7.53 o
  -6  -2   7       21.30       18.97      5.94 o
  -5  -2   7       16.35       22.33      3.64 o
  -4  -2   7      903.81      917.90     20.93 o
  -3  -2   7      632.54      594.28     15.87 o
  -2  -2   7        0.17       -1.46      1.86 o
  -1  -2   7       93.75       98.74      6.78 o
   0  -2   7        4.11        4.10      2.30 o
   1  -2   7      258.10      235.72      7.87 o
   2  -2   7       16.25        8.13      2.39 o
   3  -2   7      324.53      305.03      8.66 o
   4  -2   7       40.39       49.70      5.36 o
   5  -2   7        6.10        7.94      1.71 o
   6  -2   7       25.42       36.44     10.51 o
   7  -2   7       15.07       14.10      8.24 o
   8  -2   7        0.42        1.55      7.29 o
  -7  -1   7       41.55       48.38      8.11 o
  -6  -1   7      343.60      357.30     14.11 o
  -5  -1   7        6.34        6.39      3.12 o
  -4  -1   7      196.37      186.62      7.48 o
  -3  -1   7      168.13      174.82      7.42 o
  -2  -1   7      251.81      247.19      7.06 o
  -1  -1   7      722.26      716.45     16.87 o
   0  -1   7      166.51      160.59      6.03 o
   1  -1   7       52.92       40.07      3.84 o
   2  -1   7        2.32        2.08      1.74 o
   3  -1   7       83.78       90.11      4.34 o
   4  -1   7       59.74       55.13      3.70 o
   5  -1   7      133.17      130.78      4.81 o
   6  -1   7       28.09       37.07      5.87 o
   7  -1   7        6.31       11.87      5.36 o
   8  -1   7       42.08       44.56     12.54 o
  -7   0   7      151.41      178.27     23.12 o
  -6   0   7      249.84      261.55     13.42 o
  -5   0   7       68.27       72.67      4.14 o
  -4   0   7      687.53      717.79     15.78 o
  -3   0   7       85.64       75.80      4.67 o
  -2   0   7      298.80      309.49      8.38 o
  -1   0   7        4.70        7.28      1.48 o
   0   0   7      552.27      550.06     13.37 o
   1   0   7      921.30      914.71     13.85 o
   2   0   7      622.47      617.31     11.23 o
   3   0   7       63.31       65.11      3.61 o
   4   0   7       35.10       32.98      3.79 o
   5   0   7        3.83        4.27      2.20 o
   6   0   7       13.94        8.93      3.74 o
   7   0   7       38.31       45.35     16.84 o
   8   0   7      144.93      154.26     14.22 o
  -7   1   7      136.99      177.99     17.85 o
  -6   1   7      276.20      281.85     14.55 o
  -5   1   7      492.85      510.35     13.14 o
  -4   1   7       15.69        5.16      2.24 o
  -3   1   7      272.06      252.02      7.32 o
  -2   1   7       98.96       89.84      4.72 o
  -1   1   7       34.04       33.99      2.57 o
   0   1   7      557.74      526.42     10.23 o
   1   1   7     1703.44     1603.43     26.71 o
   2   1   7      101.74       98.17      6.13 o
   3   1   7      938.90      980.96     15.90 o
   4   1   7       66.88       72.35      4.87 o
   5   1   7       47.05       56.06      5.78 o
   6   1   7      122.32      101.62      9.54 o
   7   1   7      263.48      260.66     20.31 o
   8   1   7      369.38      377.14     26.52 o
   9   1   7       37.64       60.34     16.78 o
  -7   2   7        5.96       -2.50      4.31 o
  -6   2   7       12.61       14.38      4.17 o
  -5   2   7      417.96      422.45     12.36 o
  -4   2   7       71.57       67.61      3.85 o
  -3   2   7      364.98      355.03      8.80 o
  -2   2   7       88.19       92.17      4.69 o
  -1   2   7        0.05        1.92      1.05 o
   0   2   7      153.21      157.44      7.45 o
   1   2   7      275.96      283.80      9.48 o
   2   2   7      190.41      232.93      5.10 o
   3   2   7      321.17      287.16      6.85 o
   4   2   7      206.16      202.42      6.11 o
   5   2   7       79.16       70.47      4.92 o
   6   2   7       23.02       21.69      3.05 o
   7   2   7      619.35      595.63     33.21 o
   8   2   7      134.34      102.02     15.77 o
   9   2   7       32.16       54.12     12.90 o
  -7   3   7       67.88       66.34      7.39 o
  -6   3   7      138.92      131.80      9.52 o
  -5   3   7        2.45        3.88      2.67 o
  -4   3   7        8.20        7.45      2.16 o
  -3   3   7       20.64       19.40      2.60 o
  -2   3   7       18.71       20.53      2.35 o
  -1   3   7       84.75       92.80      6.37 o
   0   3   7      236.01      230.31      6.93 o
   1   3   7      207.70      204.94      5.12 o
   2   3   7      340.69      380.83      8.72 o
   3   3   7      989.31     1073.14     16.13 o
   4   3   7       28.52       25.09      2.27 o
   5   3   7       70.17       82.57      5.35 o
   6   3   7      128.51      139.09      7.66 o
   7   3   7      406.65      353.25     24.85 o
   8   3   7        0.35        8.84      7.29 o
   9   3   7        3.53       -7.53      5.50 o
  -7   4   7        7.87        5.02      5.73 o
  -6   4   7       18.92       18.87      7.35 o
  -5   4   7       40.05       44.28      5.71 o
  -4   4   7      348.27      343.24     12.55 o
  -3   4   7       84.37       89.96      4.32 o
  -2   4   7       79.70       73.59      3.59 o
  -1   4   7      130.89      125.16      6.56 o
   0   4   7       74.91       78.07      5.18 o
   1   4   7      169.62      202.50      6.67 o
   2   4   7      151.03      157.31      6.01 o
   3   4   7      241.99      245.76      7.36 o
   4   4   7       76.36       80.88      3.65 o
   5   4   7      105.94      113.01      3.65 o
   6   4   7       60.43       58.19      6.96 o
   7   4   7       28.46       26.06      6.09 o
   8   4   7       14.33       10.08      9.32 o
   9   4   7       52.79       49.93     12.90 o
  -7   5   7        7.54        7.65      6.45 o
  -6   5   7        8.22        9.95      5.00 o
  -5   5   7       19.71       20.91      4.54 o
  -4   5   7        3.48        3.29      1.74 o
  -3   5   7       44.74       43.04      2.84 o
  -2   5   7        7.61       10.61      1.61 o
  -1   5   7        2.21        0.49      1.58 o
   0   5   7      795.88      786.66     17.21 o
   1   5   7       78.69       80.38      5.01 o
   2   5   7      565.55      536.80     12.83 o
   3   5   7      235.38      229.43      5.43 o
   4   5   7      218.16      217.99      7.44 o
   5   5   7       74.56       75.66      3.70 o
   6   5   7      198.13      188.71      7.37 o
   7   5   7       27.66       28.73      6.25 o
   8   5   7       48.91       34.85      7.18 o
   9   5   7      146.12      141.70     14.02 o
  -6   6   7        1.32       -3.58      4.30 o
  -5   6   7        0.45        2.93      3.25 o
  -4   6   7      325.95      311.78      8.65 o
  -3   6   7       27.92       30.26      2.96 o
  -2   6   7       39.80       40.43      2.77 o
  -1   6   7       16.95       18.71      2.11 o
   0   6   7      400.48      366.70      9.68 o
   1   6   7      476.11      505.47      9.58 o
   2   6   7       33.98       30.56      2.52 o
   3   6   7        1.01        2.33      1.36 o
   4   6   7      301.83      313.57      7.02 o
   5   6   7      190.09      185.97      5.19 o
   6   6   7       86.94       88.91      6.51 o
   7   6   7      187.49      190.92     11.77 o
   8   6   7      130.82      112.11     34.64 o
   9   6   7        2.67        6.21      5.57 o
  -6   7   7       49.35       28.07      9.32 o
  -5   7   7       56.51       44.44     10.39 o
  -4   7   7       11.98       13.61      3.24 o
  -3   7   7      814.28      849.23     19.73 o
  -2   7   7       12.05        8.50      2.29 o
  -1   7   7       16.40       19.22      2.32 o
   0   7   7      669.60      698.47     15.11 o
   1   7   7      199.66      201.42     11.49 o
   2   7   7      265.86      275.44      7.08 o
   3   7   7        0.34        0.85      1.49 o
   4   7   7       65.39       66.27      3.98 o
   5   7   7        7.70        6.88      1.67 o
   6   7   7      373.33      368.77      7.36 o
   7   7   7        5.49        3.93      4.21 o
   8   7   7       54.23       48.16      8.45 o
   9   7   7        0.44       -6.03      4.56 o
  -6   8   7        0.29       -1.31      5.97 o
  -5   8   7        5.53        4.90      6.45 o
  -4   8   7       51.67       54.74      8.51 o
  -3   8   7      474.97      478.32     15.88 o
  -2   8   7      170.89      186.71      8.44 o
  -1   8   7      222.95      234.49      8.75 o
   0   8   7        2.05        2.20      2.07 o
   1   8   7        4.27        4.78      2.42 o
   2   8   7       18.93       15.21      2.35 o
   3   8   7       19.03       27.65      2.89 o
   4   8   7      372.72      369.63      9.99 o
   5   8   7      365.55      382.01      8.57 o
   6   8   7        0.23        2.12      2.06 o
   7   8   7       30.54       25.78      6.37 o
   8   8   7       27.57       30.17      7.31 o
  -5   9   7        0.15       -2.99      5.14 o
  -4   9   7        4.59        2.70      2.98 o
  -3   9   7        7.33        6.48      3.30 o
  -2   9   7      214.08      223.87     12.40 o
  -1   9   7       12.69       17.87      3.72 o
   0   9   7        7.46        9.68      3.15 o
   1   9   7        5.24        3.07      2.61 o
   2   9   7       94.32      101.64      5.76 o
   3   9   7       54.96       56.95      4.16 o
   4   9   7      606.28      611.71     17.20 o
   5   9   7       77.53       78.38      5.72 o
   6   9   7      230.01      215.11      9.47 o
   7   9   7        0.61       -5.48      3.70 o
   8   9   7       53.15       52.55      9.33 o
  -4  10   7        0.01       -1.43      4.90 o
  -3  10   7       43.40       43.74      6.06 o
  -2  10   7       39.90       43.22      5.92 o
  -1  10   7       81.96       66.28     11.09 o
   0  10   7       18.65        7.37      3.71 o
   1  10   7      363.72      340.55     14.13 o
   2  10   7      217.51      201.16     11.45 o
   3  10   7      107.03       98.24     11.27 o
   4  10   7      108.96      109.47      7.55 o
   5  10   7        8.49       14.24      5.05 o
   6  10   7        0.36       -2.20      2.43 o
   7  10   7      192.63      187.71     10.77 o
  -3  11   7        0.99        2.97      3.62 o
  -2  11   7       20.13       17.13      5.34 o
  -1  11   7        8.54        6.43      5.81 o
   0  11   7      123.81       94.74      9.10 o
   1  11   7      124.87       99.58      9.13 o
   2  11   7        0.37        2.91      3.33 o
   3  11   7       33.45       42.31      5.75 o
   4  11   7        4.68        1.70      2.65 o
   5  11   7        8.48       13.46      3.62 o
   6  11   7       16.18       26.52      4.56 o
  -2  12   7       14.02        3.04      4.41 o
  -1  12   7       10.21       13.59      4.86 o
   0  12   7        1.53        5.51      4.50 o
   1  12   7        0.23       -0.26      3.52 o
   2  12   7       32.24       26.18      5.85 o
   3  12   7       18.55       14.22      3.49 o
   4  12   7        0.91        2.09      3.12 o
   5  12   7        0.01       -2.46      2.95 o
   0  13   7       21.41       30.60      8.99 o
   1  13   7       13.26       14.58      5.12 o
   2  13   7        0.89       -1.09      3.38 o
   3  13   7        0.40        5.88      3.51 o
   0  -7   8        5.54        5.82      4.66 o
  -3  -6   8       26.78       27.73      6.22 o
  -2  -6   8       44.00       45.12      7.18 o
  -1  -6   8       17.73       13.15      6.76 o
   0  -6   8        9.16       11.35      4.62 o
   1  -6   8       20.40       16.04      5.02 o
   2  -6   8       51.74       47.72      6.05 o
   3  -6   8       16.29       11.99      4.39 o
   4  -6   8       11.02       21.82      5.42 o
  -4  -5   8       36.35       42.00      5.62 o
  -3  -5   8       40.04       51.17      6.97 o
  -2  -5   8        1.99        6.61      4.06 o
  -1  -5   8      199.30      153.46     11.44 o
   0  -5   8      110.55      111.03      9.91 o
   1  -5   8       30.35       31.69      4.92 o
   2  -5   8        4.67        5.85      3.52 o
   3  -5   8       16.13       14.25      4.06 o
   4  -5   8       16.46       14.86      4.58 o
   5  -5   8        3.22       12.19      4.52 o
  -5  -4   8        0.00       -1.19      2.85 o
  -4  -4   8        1.48        2.01      3.07 o
  -3  -4   8      140.74      142.85     12.42 o
  -2  -4   8        6.04        6.21      4.22 o
  -1  -4   8       42.05       49.53      6.52 o
   0  -4   8        0.01        1.21      3.01 o
   1  -4   8       60.90       74.82      6.71 o
   2  -4   8       43.00       40.80      5.09 o
   3  -4   8       26.01       28.53      4.47 o
   4  -4   8       79.87       74.69      6.38 o
   5  -4   8        0.10        0.39      3.01 o
   6  -4   8       44.52       49.82     13.50 o
  -5  -3   8       16.21       14.60      3.66 o
  -4  -3   8       85.96       76.87      6.59 o
  -3  -3   8       47.22       43.79      7.45 o
  -2  -3   8        0.26       -1.08      2.82 o
  -1  -3   8      206.51      220.11     12.70 o
   0  -3   8      146.93      147.52      8.26 o
   1  -3   8      258.94      257.16     10.46 o
   2  -3   8      113.07      126.31      7.05 o
   3  -3   8      162.31      152.06      8.67 o
   4  -3   8       10.22       14.15      3.38 o
   5  -3   8        2.37        1.69      2.73 o
   6  -3   8        3.96        3.11      7.41 o
   7  -3   8        0.26        4.66      7.53 o
  -6  -2   8        0.98        6.91      4.92 o
  -5  -2   8       17.34       26.44      4.14 o
  -4  -2   8       15.50       12.43      3.32 o
  -3  -2   8        3.98        3.41      2.58 o
  -2  -2   8      416.71      387.14     14.44 o
  -1  -2   8      127.32      126.22     15.31 o
   0  -2   8       66.04       69.35      5.53 o
   1  -2   8      188.40      179.98      8.83 o
   2  -2   8      174.83      187.42      8.56 o
   3  -2   8       11.07       17.43      3.04 o
   4  -2   8      670.06      661.30     21.63 o
   5  -2   8        2.06       -0.49      2.13 o
   6  -2   8        7.09        8.36      7.17 o
   7  -2   8        3.75       15.65      8.72 o
  -6  -1   8       12.60       10.81      5.08 o
  -5  -1   8       22.36       17.97      3.48 o
  -4  -1   8       27.00       28.11      4.12 o
  -3  -1   8        1.18        2.46      2.17 o
  -2  -1   8        0.68        4.30      2.42 o
  -1  -1   8      141.95      156.28     17.69 o
   0  -1   8      375.91      348.37     10.55 o
   1  -1   8       10.18        7.32      2.63 o
   2  -1   8       73.93       70.40      5.37 o
   3  -1   8     1009.89      967.70     18.67 o
   4  -1   8      510.00      527.47     10.87 o
   5  -1   8       67.32       71.56      3.99 o
   6  -1   8       12.30       14.26      5.54 o
   7  -1   8        1.47       -5.36      3.57 o
   8  -1   8       16.31        7.88      8.00 o
  -6   0   8       18.37       11.44      4.12 o
  -5   0   8      103.33       94.50      6.43 o
  -4   0   8       17.11       16.32      3.32 o
  -3   0   8       11.49        9.23      3.34 o
  -2   0   8       47.48       46.90      4.01 o
  -1   0   8        0.20       -0.82      1.19 o
   0   0   8      151.30      137.34      6.58 o
   1   0   8      100.69      102.47      5.67 o
   2   0   8        8.77        5.14      2.20 o
   3   0   8       35.16       33.08      2.88 o
   4   0   8        2.48        8.05      1.88 o
   5   0   8        2.50        1.49      1.45 o
   6   0   8        1.32        2.71      2.90 o
   7   0   8        0.86        6.82      4.43 o
   8   0   8       49.99       53.04      8.78 o
  -6   1   8      175.58      194.86     12.04 o
  -5   1   8        0.81        2.43      2.06 o
  -4   1   8       46.68       33.27      3.99 o
  -3   1   8      236.74      233.51      8.29 o
  -2   1   8        1.97        4.26      1.94 o
  -1   1   8        0.10       -1.38      1.26 o
   0   1   8       46.55       54.98      3.88 o
   1   1   8      861.90      817.96     15.52 o
   2   1   8        0.64        0.59      1.41 o
   3   1   8      300.08      333.47      7.98 o
   4   1   8      369.53      368.85     11.21 o
   5   1   8      355.31      369.41      8.30 o
   6   1   8       67.63       72.06     13.20 o
   7   1   8       20.52       25.09      8.12 o
   8   1   8       14.04        6.53      4.98 o
  -7   2   8       48.50       58.65      7.19 o
  -6   2   8        1.24        3.65      3.53 o
  -5   2   8       16.08       16.10      2.65 o
  -4   2   8      168.61      158.85      6.95 o
  -3   2   8      483.35      524.84     19.57 o
  -2   2   8      100.20       96.25      5.10 o
  -1   2   8      153.55      151.13      4.53 o
   0   2   8       26.56       24.49      3.01 o
   1   2   8      191.59      208.13     13.23 o
   2   2   8       25.61       20.41      2.52 o
   3   2   8       47.76       47.28      3.36 o
   4   2   8       84.95       78.92      4.10 o
   5   2   8       20.49       26.51      2.29 o
   6   2   8       12.22       12.71      3.43 o
   7   2   8      167.43      147.06     17.44 o
   8   2   8       89.57       99.15     15.65 o
   9   2   8       86.70      118.27     18.16 o
  -7   3   8       99.88      137.45     10.54 o
  -6   3   8      162.01      163.33     10.93 o
  -5   3   8       11.29        7.48      2.92 o
  -4   3   8        1.53        2.07      1.51 o
  -3   3   8      148.39      147.24      6.16 o
  -2   3   8       32.44       31.94      3.30 o
  -1   3   8       92.06       83.71      5.21 o
   0   3   8        3.73        6.75      1.41 o
   1   3   8       55.33       48.73      2.89 o
   2   3   8       91.09      101.40      4.91 o
   3   3   8      155.21      163.73      6.94 o
   4   3   8       28.40       27.94      2.70 o
   5   3   8      256.89      251.09      6.93 o
   6   3   8       26.93       32.88      5.25 o
   7   3   8        0.46        2.63      5.38 o
   8   3   8        0.93        3.70      6.33 o
   9   3   8        1.78       11.71      8.60 o
  -6   4   8        0.14       -0.90      3.71 o
  -5   4   8        0.11       -1.95      2.48 o
  -4   4   8      350.66      337.58     14.13 o
  -3   4   8       19.27       16.41      2.42 o
  -2   4   8        5.76        6.49      1.56 o
  -1   4   8       62.70       69.55      5.18 o
   0   4   8        0.81       -1.99      1.59 o
   1   4   8      434.73      497.82     19.42 o
   2   4   8      128.38      126.29      4.90 o
   3   4   8       53.34       60.50      3.59 o
   4   4   8      503.47      519.47     10.56 o
   5   4   8        1.18        2.80      1.47 o
   6   4   8       55.40       62.67      5.26 o
   7   4   8       44.04       42.29     10.27 o
   8   4   8        1.02        1.19      5.85 o
   9   4   8       69.40       91.99     17.20 o
  -6   5   8       15.71        8.76      5.13 o
  -5   5   8       22.34       25.82      5.00 o
  -4   5   8        5.73        5.60      2.54 o
  -3   5   8      508.05      490.57     13.85 o
  -2   5   8       52.47       61.08      4.91 o
  -1   5   8      535.10      516.04     12.24 o
   0   5   8       21.02       24.13      3.38 o
   1   5   8       93.02       97.14      6.17 o
   2   5   8       23.53       32.82      5.47 o
   3   5   8      117.08      127.57      6.94 o
   4   5   8      123.09      140.60      5.82 o
   5   5   8       63.58       67.37      3.58 o
   6   5   8      199.74      213.59      9.11 o
   7   5   8       24.66       17.41      5.62 o
   8   5   8       20.09       24.69      6.84 o
   9   5   8        0.25        3.94      7.05 o
  -6   6   8        2.13       -7.17      4.78 o
  -5   6   8       54.72       46.35      9.02 o
  -4   6   8      226.18      237.15      9.95 o
  -3   6   8        1.43        3.88      2.29 o
  -2   6   8      340.78      343.33      7.24 o
  -1   6   8       34.95       28.43      2.97 o
   0   6   8      369.90      367.20     17.50 o
   1   6   8      860.09      874.21     17.64 o
   2   6   8       15.16       24.14      3.07 o
   3   6   8      265.09      269.65      6.95 o
   4   6   8        1.06       -0.72      1.48 o
   5   6   8       97.62      100.88      5.81 o
   6   6   8       27.33       27.21      3.55 o
   7   6   8       45.92       50.67      8.90 o
   8   6   8        2.03       -5.22      4.01 o
   9   6   8       37.20       27.26     15.05 o
  -6   7   8        4.73        4.54      6.81 o
  -5   7   8       25.76       36.03      7.82 o
  -4   7   8        1.17        3.09      2.63 o
  -3   7   8      826.39      850.16     20.28 o
  -2   7   8      552.81      572.09     11.56 o
  -1   7   8       55.64       41.68      4.59 o
   0   7   8      320.41      338.78     13.92 o
   1   7   8        0.05        0.54      2.10 o
   2   7   8       63.09       62.95      4.09 o
   3   7   8       54.80       54.27      3.65 o
   4   7   8        0.00       -2.11      1.41 o
   5   7   8        0.22        2.40      1.62 o
   6   7   8      246.04      262.20      6.35 o
   7   7   8       53.33       66.42     13.26 o
   8   7   8        4.74        3.92      4.91 o
  -5   8   8       76.02       79.44     14.93 o
  -4   8   8        0.02        3.71      2.91 o
  -3   8   8      557.92      593.69     16.64 o
  -2   8   8       64.90       58.63      5.04 o
  -1   8   8       42.51       47.12      3.42 o
   0   8   8      120.26      119.83      6.87 o
   1   8   8      625.10      625.64     13.26 o
   2   8   8       20.69       22.47      3.18 o
   3   8   8      153.88      168.01      8.78 o
   4   8   8       34.12       34.18      3.76 o
   5   8   8      136.33      148.11      6.50 o
   6   8   8        2.97        1.27      1.83 o
   7   8   8       33.24       27.38      9.02 o
   8   8   8       20.62       21.59      6.33 o
  -5   9   8        3.41       -6.93      5.61 o
  -4   9   8       23.06       18.06      4.26 o
  -3   9   8        0.16        1.28      3.00 o
  -2   9   8       21.62       20.32      4.10 o
  -1   9   8      113.42      120.13     12.05 o
   0   9   8       62.68       64.25      6.10 o
   1   9   8       11.79       10.33      2.40 o
   2   9   8       65.27       65.44      4.56 o
   3   9   8       27.37       33.06      3.37 o
   4   9   8      402.81      400.05     10.85 o
   5   9   8      432.56      402.14     11.21 o
   6   9   8        0.08       -0.43      2.36 o
   7   9   8        4.54        3.98      4.90 o
   8   9   8       31.63       30.88      7.47 o
  -4  10   8        6.70        9.45      4.38 o
  -3  10   8        5.72        6.64      3.83 o
  -2  10   8       61.13       61.78      7.99 o
  -1  10   8       53.93       70.34      7.62 o
   0  10   8       33.74       30.73      8.12 o
   1  10   8       37.60       46.89      5.53 o
   2  10   8       63.77       63.70      4.96 o
   3  10   8        1.91        0.42      2.26 o
   4  10   8      233.61      238.11     14.29 o
   5  10   8        1.00        1.67      2.63 o
   6  10   8        0.35        1.78      2.72 o
   7  10   8       50.39       69.62      9.62 o
  -3  11   8       41.82       44.27      6.54 o
  -2  11   8        2.96       -0.18      3.65 o
  -1  11   8        0.57       -1.58      3.26 o
   0  11   8      100.37      117.16     10.12 o
   1  11   8        5.98        7.24      3.81 o
   2  11   8       36.22       34.88      4.56 o
   3  11   8       24.02       30.43      4.43 o
   4  11   8        1.32        3.07      2.80 o
   5  11   8       53.45       45.94      5.35 o
   6  11   8       14.23       15.44      3.81 o
  -2  12   8       21.41       17.23      5.30 o
  -1  12   8        1.59       -0.73      3.53 o
   0  12   8       53.68       65.05     15.78 o
   1  12   8        4.66       -0.69      3.67 o
   2  12   8        0.82       -2.03      2.74 o
   3  12   8        2.32        6.02      3.28 o
   4  12   8       90.47       89.85      7.44 o
   5  12   8        2.19        1.50      3.42 o
   0  13   8        2.00        1.88      4.46 o
   1  13   8        2.39        0.11      4.04 o
   2  13   8       17.81       20.90      4.65 o
   3  13   8       21.88       16.91      3.92 o
   0  -6   9       16.29       19.88      5.70 o
   1  -6   9       12.68       14.64      5.51 o
  -2  -5   9        0.01        2.08      4.06 o
  -1  -5   9       11.51        9.18      4.68 o
   0  -5   9       42.61       34.55      9.26 o
   1  -5   9        3.81       -1.42      3.43 o
   2  -5   9       66.99       60.86      7.26 o
   3  -5   9        1.00       -0.32      3.22 o
   4  -5   9        4.14        6.98      4.28 o
  -3  -4   9        1.18        2.68      6.97 o
  -2  -4   9       16.31       21.45      5.05 o
  -1  -4   9        0.36        2.21      3.64 o
   0  -4   9       79.42      101.60      9.40 o
   1  -4   9      262.87      276.48     14.06 o
   2  -4   9       59.12       50.71      5.95 o
   3  -4   9       42.81       51.97      5.85 o
   4  -4   9       56.58       72.38     13.37 o
   5  -4   9        3.03        3.62      4.19 o
  -4  -3   9       21.72       15.56      4.06 o
  -3  -3   9       47.73       51.01      5.74 o
  -2  -3   9       72.69       81.20      8.39 o
  -1  -3   9       43.40       55.35      7.06 o
   0  -3   9       37.13       40.17      5.02 o
   1  -3   9       14.49       13.09      3.63 o
   2  -3   9       35.82       45.47      6.86 o
   3  -3   9       63.39       62.65      6.04 o
   4  -3   9        4.60        6.53      3.26 o
   5  -3   9        0.17        1.82      2.87 o
   6  -3   9        9.76       21.03      9.32 o
  -5  -2   9        0.04        5.52      3.26 o
  -4  -2   9        6.99        2.76      3.35 o
  -3  -2   9        4.89        5.70      3.01 o
  -2  -2   9       22.95       24.21      4.89 o
  -1  -2   9       76.49       60.07      6.91 o
   0  -2   9       68.97       66.77      5.75 o
   1  -2   9      181.49      193.17      9.33 o
   2  -2   9      225.12      223.20     10.55 o
   3  -2   9      295.01      295.52     12.79 o
   4  -2   9        2.37        5.57      2.91 o
   5  -2   9       14.65       18.24      4.15 o
   6  -2   9        5.77        8.36      7.41 o
   7  -2   9        1.16       -3.23      6.57 o
  -5  -1   9        8.43        9.04      3.37 o
  -4  -1   9       11.03        5.84      3.11 o
  -3  -1   9       26.87       23.74      4.00 o
  -2  -1   9      415.49      387.59     19.09 o
  -1  -1   9        0.00       -1.13      2.71 o
   0  -1   9      267.36      272.72     10.88 o
   1  -1   9       54.04       44.96      4.82 o
   2  -1   9        8.01        8.35      2.64 o
   3  -1   9      349.57      345.31     11.94 o
   4  -1   9        6.47        4.39      2.78 o
   5  -1   9        2.15        2.08      2.39 o
   6  -1   9       99.26       80.64     15.29 o
   7  -1   9       32.09       52.32     13.38 o
  -6   0   9        2.18        8.59      4.09 o
  -5   0   9      157.51      138.32      8.17 o
  -4   0   9       26.95       29.39      4.23 o
  -3   0   9       11.39       11.98      3.19 o
  -2   0   9       12.33        8.21      2.57 o
  -1   0   9       80.75       78.89      8.01 o
   0   0   9       55.45       55.98      5.09 o
   1   0   9     1079.10     1066.58     22.72 o
   2   0   9      322.86      328.15      7.85 o
   3   0   9        3.02        1.34      1.73 o
   4   0   9      114.44      110.37      5.33 o
   5   0   9       89.44       84.97      5.13 o
   6   0   9        6.59        4.14      6.81 o
   7   0   9       59.92       53.17      9.38 o
   8   0   9        0.09       -2.45      4.54 o
  -6   1   9       78.15       95.80      9.43 o
  -5   1   9        0.86       -0.04      2.74 o
  -4   1   9        0.02       -3.01      2.01 o
  -3   1   9       32.98       43.92      4.60 o
  -2   1   9      179.67      158.62      6.97 o
  -1   1   9        0.31       -1.62      1.43 o
   0   1   9      362.97      340.38     16.24 o
   1   1   9      527.57      532.41     11.10 o
   2   1   9       63.97       68.98      6.71 o
   3   1   9      243.94      233.76      7.02 o
   4   1   9      231.65      229.62      7.53 o
   5   1   9       38.98       43.98      3.46 o
   6   1   9       69.43       69.17      7.04 o
   7   1   9       72.17       74.25      9.42 o
   8   1   9      188.38      164.26     14.67 o
  -6   2   9        7.87        4.76      4.76 o
  -5   2   9       11.11       12.56      2.85 o
  -4   2   9       88.13       95.87      6.50 o
  -3   2   9      176.96      150.87      9.00 o
  -2   2   9       33.80       30.84      3.31 o
  -1   2   9      269.70      271.97      6.49 o
   0   2   9        2.08        6.95      2.24 o
   1   2   9       30.87       33.42      4.08 o
   2   2   9       79.22       82.68      5.14 o
   3   2   9        7.68        9.10      2.24 o
   4   2   9      263.14      276.11     12.85 o
   5   2   9      222.97      212.59      8.60 o
   6   2   9       10.35        6.61      4.01 o
   7   2   9       26.11       28.91      8.96 o
   8   2   9       14.08       16.01      8.36 o
  -6   3   9      249.91      283.12     15.01 o
  -5   3   9       23.68       18.22      2.97 o
  -4   3   9       40.14       42.47      4.07 o
  -3   3   9      510.82      522.82     14.90 o
  -2   3   9      418.19      402.06      9.96 o
  -1   3   9        3.50        1.93      1.31 o
   0   3   9      259.76      245.13      7.02 o
   1   3   9      391.31      373.99     13.66 o
   2   3   9       66.65       66.16      4.22 o
   3   3   9      409.20      416.23     10.36 o
   4   3   9      725.65      708.96     14.48 o
   5   3   9      447.48      448.45      9.65 o
   6   3   9        0.04        2.82      3.30 o
   7   3   9       21.84       17.68      7.65 o
   8   3   9        0.03        2.63      6.09 o
  -6   4   9       80.55      106.97     18.40 o
  -5   4   9        1.86        1.14      2.12 o
  -4   4   9       39.71       40.97      4.12 o
  -3   4   9        1.64       -0.14      1.79 o
  -2   4   9      356.51      354.86     10.16 o
  -1   4   9      354.83      325.97     10.75 o
   0   4   9       82.63       67.44      5.42 o
   1   4   9        1.81        1.37      2.43 o
   2   4   9       76.46       87.95      7.86 o
   3   4   9       63.70       65.82      3.90 o
   4   4   9      236.33      242.20      8.03 o
   5   4   9        0.05       -1.24      1.41 o
   6   4   9      103.43       94.87     13.94 o
   7   4   9       31.39       34.76      9.80 o
   8   4   9        0.01        1.19      5.85 o
  -6   5   9        9.63       15.04      6.33 o
  -5   5   9        8.07        8.58      2.62 o
  -4   5   9        0.72        5.26      2.72 o
  -3   5   9      224.23      203.30     10.17 o
  -2   5   9      204.52      217.33      8.25 o
  -1   5   9       45.62       57.31      4.70 o
   0   5   9        0.22        0.29      2.17 o
   1   5   9      271.65      272.27     11.24 o
   2   5   9      346.91      349.58     11.67 o
   3   5   9      132.86      131.09      5.60 o
   4   5   9       52.64       61.31      4.47 o
   5   5   9       52.19       45.57      4.18 o
   6   5   9       50.26       47.75      3.28 o
   7   5   9        0.05       -0.12      4.78 o
   8   5   9        0.34       -0.24      6.33 o
  -5   6   9       39.62       43.05      8.22 o
  -4   6   9       88.15       90.28      7.19 o
  -3   6   9      147.88      157.77      9.06 o
  -2   6   9      234.38      244.48     11.03 o
  -1   6   9       65.07       62.31      7.48 o
   0   6   9       13.75       13.32      3.19 o
   1   6   9      340.19      333.74     13.86 o
   2   6   9       80.94       79.94      6.05 o
   3   6   9       10.50        6.61      3.05 o
   4   6   9      617.72      624.23     16.74 o
   5   6   9       20.98       24.04      3.08 o
   6   6   9      314.83      315.91      9.68 o
   7   6   9       22.28       21.44     11.71 o
   8   6   9       98.44       62.72     14.22 o
  -5   7   9       35.79       36.88     16.90 o
  -4   7   9       13.25       12.70      3.66 o
  -3   7   9      101.15       97.83      8.91 o
  -2   7   9       32.28       36.89      4.16 o
  -1   7   9      303.55      306.96     10.03 o
   0   7   9       72.91       76.75      6.21 o
   1   7   9        2.41        1.04      2.20 o
   2   7   9      175.48      186.64      8.47 o
   3   7   9       14.78       16.01      2.43 o
   4   7   9       22.13       18.85      2.63 o
   5   7   9       16.90       10.71      2.39 o
   6   7   9        1.55        3.53      2.07 o
   7   7   9      173.80      164.81     10.00 o
   8   7   9        1.32        1.43      6.27 o
  -5   8   9        2.78       12.07      8.00 o
  -4   8   9       82.75       74.44      6.53 o
  -3   8   9      131.40      120.11      8.67 o
  -2   8   9        3.74        5.65      3.31 o
  -1   8   9        3.06       -1.44      2.24 o
   0   8   9      171.88      183.60     10.41 o
   1   8   9      121.55       98.67      7.23 o
   2   8   9        6.46        8.07      1.87 o
   3   8   9       74.08       79.32      4.55 o
   4   8   9       15.89       12.98      2.48 o
   5   8   9        6.31        8.87      2.38 o
   6   8   9        0.83        0.93      2.07 o
   7   8   9        1.33       -0.70      3.83 o
   8   8   9       12.87        8.06      5.54 o
  -4   9   9       37.18       38.63      6.38 o
  -3   9   9        6.36        2.73      2.99 o
  -2   9   9        0.38        2.83      2.97 o
  -1   9   9      296.97      273.91     13.17 o
   0   9   9       52.85       50.78      6.03 o
   1   9   9       21.15       21.37      2.60 o
   2   9   9        0.24       -0.27      1.72 o
   3   9   9      187.50      186.24      7.10 o
   4   9   9       11.96       16.46      3.05 o
   5   9   9      358.02      368.79     10.57 o
   6   9   9       13.43       14.47      3.11 o
   7   9   9        1.33        5.62      4.67 o
  -3  10   9       53.14       49.07      6.61 o
  -2  10   9      246.51      237.78     13.97 o
  -1  10   9      197.35      185.47     16.21 o
   0  10   9      105.10      109.04      8.29 o
   1  10   9       89.27       78.84      7.09 o
   2  10   9       21.79       20.53      3.19 o
   3  10   9        8.14        9.79      2.74 o
   4  10   9       51.11       50.23      6.49 o
   5  10   9        1.13        3.88      2.63 o
   6  10   9       91.85       91.84      7.06 o
   7  10   9        0.17       -0.23      2.70 o
  -3  11   9        0.27        1.58      3.80 o
  -2  11   9        1.78        4.51      4.60 o
  -1  11   9        9.51        9.77      4.34 o
   0  11   9        0.10       -2.53      4.31 o
   1  11   9        1.78        3.53      3.54 o
   2  11   9       54.22       45.19      6.09 o
   3  11   9        0.07        1.20      2.70 o
   4  11   9       19.04       31.86      4.68 o
   5  11   9       20.24       22.16      4.43 o
   6  11   9        5.09        5.89      3.31 o
  -1  12   9        1.19        4.21      4.03 o
   0  12   9       16.56       15.25      5.18 o
   1  12   9        0.00        1.28      3.63 o
   2  12   9       49.76       54.81     12.64 o
   3  12   9        1.21        1.07      3.75 o
   4  12   9        0.45        1.09      3.07 o
   5  12   9       39.30       43.39      6.30 o
   1  13   9        0.00        3.77      4.30 o
   2  13   9        3.85        5.37      4.56 o
  -2  -4  10        0.98        0.59      3.91 o
  -1  -4  10        0.05       -1.95      3.85 o
   0  -4  10       10.78        5.24      4.30 o
   1  -4  10        1.42       -2.18      3.16 o
   2  -4  10       18.14       20.99      4.70 o
   3  -4  10       16.96       13.84      4.28 o
   4  -4  10        0.02       -2.64      3.31 o
  -3  -3  10        1.11        3.21      3.32 o
  -2  -3  10       86.39       88.92      9.19 o
  -1  -3  10        0.77        5.29      3.84 o
   0  -3  10       55.98       61.02      8.02 o
   1  -3  10      119.75      134.85      9.04 o
   2  -3  10        0.60        6.81      3.50 o
   3  -3  10        9.02       10.51      3.67 o
   4  -3  10       14.60       20.62      7.39 o
   5  -3  10        0.66       -0.51      3.76 o
  -4  -2  10       11.04        9.08      4.52 o
  -3  -2  10      136.63      144.33     12.31 o
  -2  -2  10        1.02        2.73      3.75 o
  -1  -2  10       78.41       84.03      8.42 o
   0  -2  10        3.70        4.34      3.14 o
   1  -2  10       38.01       39.24      5.17 o
   2  -2  10       25.31       26.13      4.44 o
   3  -2  10       90.58       94.34      7.40 o
   4  -2  10       54.97       55.66      8.57 o
   5  -2  10       29.90       40.29      9.10 o
   6  -2  10        2.80       16.25      8.60 o
  -4  -1  10       27.16       29.14      4.71 o
  -3  -1  10       66.58       48.01      5.48 o
  -2  -1  10        3.52        2.64      4.28 o
  -1  -1  10       36.89       35.94      5.83 o
   0  -1  10      140.29      153.22      8.57 o
   1  -1  10        0.00       -0.52      3.19 o
   2  -1  10       16.69       25.78      5.22 o
   3  -1  10       53.38       50.56      5.51 o
   4  -1  10       17.79       13.01      3.41 o
   5  -1  10       19.07       19.34      4.12 o
   6  -1  10        0.11       -6.33      5.50 o
  -5   0  10      149.39      146.29     10.17 o
  -4   0  10       25.50       29.16      4.48 o
  -3   0  10        2.72        1.36      2.59 o
  -2   0  10       56.07       47.78      6.12 o
  -1   0  10      104.70       93.56      8.56 o
   0   0  10      366.38      331.72     11.10 o
   1   0  10     1073.49     1059.90     23.46 o
   2   0  10       74.00       79.74      5.80 o
   3   0  10      155.24      137.12      7.99 o
   4   0  10       58.52       51.37      4.43 o
   5   0  10       99.74       97.63      6.39 o
   6   0  10       18.62       22.29      6.10 o
   7   0  10       14.97        9.19      5.45 o
  -5   1  10      112.02      112.23      8.51 o
  -4   1  10        7.04        6.35      2.99 o
  -3   1  10       11.61       10.08      5.09 o
  -2   1  10        0.00       -0.63      2.28 o
  -1   1  10       13.87        9.61      3.75 o
   0   1  10        0.53        0.33      2.29 o
   1   1  10     1279.24     1271.26     22.43 o
   2   1  10      232.82      236.10      7.13 o
   3   1  10      801.12      781.78     15.09 o
   4   1  10       35.66       24.98      3.24 o
   5   1  10      144.11      148.99      8.83 o
   6   1  10       13.59       10.20      4.72 o
   7   1  10       52.96       48.60      8.05 o
  -5   2  10       23.71       29.58      4.39 o
  -4   2  10       95.24       89.01      7.74 o
  -3   2  10       14.60       10.78      2.99 o
  -2   2  10       28.10       36.42      3.79 o
  -1   2  10      107.15       96.04      9.51 o
   0   2  10        0.00       -0.76      2.04 o
   1   2  10       56.94       52.94      4.85 o
   2   2  10        4.03        3.66      2.11 o
   3   2  10        9.02        5.02      2.14 o
   4   2  10      258.65      246.54      8.37 o
   5   2  10      271.59      284.81      9.79 o
   6   2  10       56.58       57.44      7.92 o
   7   2  10      186.52      217.78     21.38 o
   8   2  10      468.40      480.23     31.06 o
  -5   3  10       10.98       11.92      3.79 o
  -4   3  10       11.02        7.71      3.77 o
  -3   3  10       79.76       78.89      8.31 o
  -2   3  10      316.46      327.90      9.29 o
  -1   3  10       37.23       32.62      3.20 o
   0   3  10      189.96      193.15     17.15 o
   1   3  10      200.33      195.32     11.29 o
   2   3  10       99.93      100.11      6.83 o
   3   3  10       65.32       63.68      4.70 o
   4   3  10        5.49       10.20      2.46 o
   5   3  10       37.41       40.56      4.36 o
   6   3  10      101.49      107.18      5.17 o
   7   3  10        3.24        5.50      5.85 o
   8   3  10       44.97       42.53     11.35 o
  -5   4  10      103.81      136.34      9.03 o
  -4   4  10       99.10      103.84      6.33 o
  -3   4  10      235.04      234.23      8.64 o
  -2   4  10        1.19        0.27      1.85 o
  -1   4  10      167.22      153.26      9.83 o
   0   4  10        1.00       -0.60      2.62 o
   1   4  10       30.39       17.27      9.11 o
   2   4  10      274.25      262.59      7.83 o
   3   4  10       77.39       84.75      5.00 o
   4   4  10        3.08        2.35      2.07 o
   5   4  10        6.26        9.39      2.77 o
   6   4  10        1.08       -0.04      1.92 o
   7   4  10       64.24       39.54     10.15 o
   8   4  10       11.58       18.28      8.60 o
  -5   5  10       60.43       90.34     14.25 o
  -4   5  10        0.88       -0.84      2.62 o
  -3   5  10      270.63      285.77     16.52 o
  -2   5  10       48.21       46.58      4.59 o
  -1   5  10       75.32       73.66      6.16 o
   0   5  10       36.18       25.29      4.60 o
   1   5  10      158.07      155.06     10.08 o
   2   5  10       37.81       38.23      4.57 o
   3   5  10      294.65      310.64      8.86 o
   4   5  10       13.03        8.07      2.51 o
   5   5  10      419.42      436.94     13.21 o
   6   5  10        2.13        2.04      2.34 o
   7   5  10       63.02       80.16     14.57 o
   8   5  10        0.80        2.03      5.97 o
  -5   6  10       34.94       35.47      4.84 o
  -4   6  10        8.46        9.70      3.41 o
  -3   6  10        0.50       -1.27      2.55 o
  -2   6  10        5.54        2.04      2.91 o
  -1   6  10      306.94      323.79     11.62 o
   0   6  10        0.01        0.05      2.38 o
   1   6  10       98.24      110.91     12.68 o
   2   6  10      145.99      145.59      9.74 o
   3   6  10       52.87       60.65      8.48 o
   4   6  10      615.45      647.81     19.42 o
   5   6  10      160.10      176.10      8.63 o
   6   6  10       21.73       24.11      3.94 o
   7   6  10       24.54       31.42     10.15 o
   8   6  10       35.62       48.02     13.14 o
  -5   7  10      302.06      370.28     25.58 o
  -4   7  10       27.93       30.23      4.72 o
  -3   7  10       27.89       28.74      4.59 o
  -2   7  10      261.71      278.39     14.20 o
  -1   7  10      380.68      373.71     11.43 o
   0   7  10      349.39      325.14     12.55 o
   1   7  10      125.14      121.05     11.29 o
   2   7  10        0.99        1.18      2.36 o
   3   7  10      422.69      445.41     16.80 o
   4   7  10       14.74       12.33      3.60 o
   5   7  10        0.00       -2.90      2.10 o
   6   7  10       46.39       50.50      5.05 o
   7   7  10        0.17        3.20      5.55 o
   8   7  10        0.02        7.88      7.65 o
  -4   8  10       21.40       25.15      6.05 o
  -3   8  10       67.82       65.23      6.58 o
  -2   8  10       11.42       12.53      3.73 o
  -1   8  10       19.91       22.02      4.36 o
   0   8  10       10.71        8.43      3.22 o
   1   8  10       60.28       64.91      6.13 o
   2   8  10       11.54        8.00      3.62 o
   3   8  10        0.93       -1.64      2.31 o
   4   8  10      120.90      126.24      6.62 o
   5   8  10      150.88      161.64      7.06 o
   6   8  10      221.12      233.13      8.53 o
   7   8  10        1.93        0.64      4.48 o
  -4   9  10        8.72        9.65      4.43 o
  -3   9  10       10.28        8.75      4.13 o
  -2   9  10        9.63       10.53      3.76 o
  -1   9  10      161.10      160.68     13.97 o
   0   9  10        3.37       -2.69      2.54 o
   1   9  10        0.01       -0.97      2.54 o
   2   9  10       62.27       58.52      8.70 o
   3   9  10       97.04      104.90      5.63 o
   4   9  10      676.48      700.31     15.57 o
   5   9  10      759.07      762.30     16.67 o
   6   9  10       46.47       46.80      4.48 o
   7   9  10        1.57       -0.65      4.18 o
  -3  10  10        0.58        1.30      3.31 o
  -2  10  10        0.34       -2.28      2.93 o
  -1  10  10       18.56       21.52      4.67 o
   0  10  10       29.22       26.97      7.64 o
   1  10  10       78.24       75.38      7.12 o
   2  10  10       76.61       85.29      7.46 o
   3  10  10        0.97       -0.51      2.84 o
   4  10  10       41.18       41.55      4.31 o
   5  10  10       43.58       41.20      5.65 o
   6  10  10       19.83       16.31      3.53 o
  -2  11  10       39.46       52.36     11.03 o
  -1  11  10        0.96        3.93      3.38 o
   0  11  10       29.09       30.14      7.21 o
   1  11  10       26.54       25.03      4.83 o
   2  11  10       55.15       52.09      6.32 o
   3  11  10        6.86        0.62      3.19 o
   4  11  10        0.89        2.10      2.96 o
   5  11  10       15.77       14.81      4.93 o
   6  11  10      114.21      128.82      9.84 o
   0  12  10       12.03       14.93      7.18 o
   1  12  10        8.91        7.05      4.58 o
   2  12  10        6.13       -0.99      3.78 o
   3  12  10       88.19      111.60     10.52 o
   4  12  10        3.96       -1.36      3.65 o
  -1  -3  11       46.12       57.74      8.08 o
   0  -3  11        3.62       -1.02      3.93 o
   1  -3  11        1.41       -4.44      3.09 o
   2  -3  11        4.74        3.38      3.57 o
   3  -3  11       23.27       29.30      5.23 o
  -2  -2  11       95.56       88.81     13.22 o
  -1  -2  11        1.94        3.29      4.07 o
   0  -2  11        0.03       -2.50      2.84 o
   1  -2  11       31.28       34.78      5.24 o
   2  -2  11       35.06       45.60      5.81 o
   3  -2  11        7.97       10.42      3.84 o
   4  -2  11       21.43       21.39      5.46 o
   5  -2  11       75.19       73.12      8.75 o
  -3  -1  11      131.01      144.80      9.43 o
  -2  -1  11        1.28        5.60      3.30 o
  -1  -1  11       41.03       28.84      5.66 o
   0  -1  11       89.59       94.84      7.17 o
   1  -1  11        1.36        0.90      3.03 o
   2  -1  11        2.90        1.49      3.01 o
   3  -1  11      129.19      156.42      9.65 o
   4  -1  11       78.45       81.88      7.74 o
   5  -1  11       43.78       49.95      6.32 o
  -4   0  11       27.04       21.99      5.86 o
  -3   0  11       11.55       20.88      8.47 o
  -2   0  11        3.14        2.74      2.89 o
  -1   0  11       15.37        8.15      5.60 o
   0   0  11        6.46        3.49      2.98 o
   1   0  11        0.19        2.98      2.97 o
   2   0  11       88.17       76.21      9.64 o
   3   0  11        3.05        2.58      2.91 o
   4   0  11       82.84       91.77      7.23 o
   5   0  11       27.30       29.96      6.34 o
   6   0  11        7.04        6.66      4.42 o
  -4   1  11        0.14       -2.47      2.92 o
  -3   1  11       18.68       23.79      4.23 o
  -2   1  11       47.19       43.75      4.99 o
  -1   1  11       67.34       77.28      6.28 o
   0   1  11        5.62        7.89      2.95 o
   1   1  11       66.62       78.19      6.37 o
   2   1  11      181.10      171.17      9.33 o
   3   1  11       14.95       14.81      2.77 o
   4   1  11        4.40        4.21      2.33 o
   5   1  11       93.51      101.65      6.77 o
   6   1  11        5.41        3.54      2.58 o
   7   1  11       45.06       51.31      8.66 o
  -4   2  11        7.31        8.39      3.99 o
  -3   2  11       11.02        1.83      3.26 o
  -2   2  11       45.22       34.79      4.30 o
  -1   2  11        5.06       12.00      3.04 o
   0   2  11       25.52       21.09      3.52 o
   1   2  11      480.22      455.91     11.11 o
   2   2  11        2.66        6.84      2.31 o
   3   2  11        3.26       10.05      2.63 o
   4   2  11       22.93       18.01      3.03 o
   5   2  11        5.52        2.21      3.14 o
   6   2  11       34.61       32.60      6.63 o
   7   2  11       17.26       28.94      7.53 o
  -4   3  11        2.93        8.71      3.69 o
  -3   3  11       41.99       39.24      6.14 o
  -2   3  11       19.66       15.39      4.39 o
  -1   3  11       14.45       14.28      2.86 o
   0   3  11      128.56      106.49      5.38 o
   1   3  11      377.09      294.40     14.19 o
   2   3  11      125.40      137.97      7.40 o
   3   3  11       27.89       24.69      3.38 o
   4   3  11      111.84      107.55      9.67 o
   5   3  11      217.75      213.43      9.43 o
   6   3  11       40.75       45.84      4.70 o
   7   3  11      201.69      187.79     20.43 o
  -4   4  11        0.08       -0.10      2.85 o
  -3   4  11      118.12      118.14      8.62 o
  -2   4  11       22.51       17.50      4.57 o
  -1   4  11        0.40       -3.30      2.20 o
   0   4  11       37.69       26.82      5.00 o
   1   4  11      114.89      110.33     16.06 o
   2   4  11      142.80      134.66      9.78 o
   3   4  11      310.13      318.41     10.00 o
   4   4  11       76.96       68.89      6.37 o
   5   4  11       30.96       41.39      6.31 o
   6   4  11       95.72      100.56      6.94 o
   7   4  11       85.93       91.51     14.81 o
  -4   5  11        0.19       -3.03      2.99 o
  -3   5  11       28.73       33.46      5.35 o
  -2   5  11        7.83        5.20      3.04 o
  -1   5  11       77.35       81.30      8.09 o
   0   5  11       24.77       16.45      4.65 o
   1   5  11      244.62      222.97     12.74 o
   2   5  11        3.44        5.52      3.29 o
   3   5  11        6.29        3.03      2.58 o
   4   5  11      138.58      151.26      8.53 o
   5   5  11       27.35       22.57      3.72 o
   6   5  11       60.79       59.52      5.64 o
   7   5  11        4.79        5.26      6.33 o
  -4   6  11        0.38       -0.73      2.91 o
  -3   6  11       45.17       47.67      5.89 o
  -2   6  11       10.32        6.99      3.34 o
  -1   6  11       15.60       12.96      3.73 o
   0   6  11        0.00        0.96      3.00 o
   1   6  11      139.67      121.85      9.50 o
   2   6  11      447.48      437.24     17.88 o
   3   6  11      109.47      109.11      7.72 o
   4   6  11      123.22      125.34      7.93 o
   5   6  11       63.55       54.22      5.37 o
   6   6  11       50.64       49.46      5.43 o
   7   6  11        5.78        9.56      6.93 o
  -4   7  11      132.71      186.72     10.86 o
  -3   7  11        6.60        4.57      3.39 o
  -2   7  11       79.16       76.83      7.21 o
  -1   7  11      120.57      127.94      8.93 o
   0   7  11      318.05      320.65     13.06 o
   1   7  11      286.23      275.27     12.79 o
   2   7  11       37.86       39.15      5.05 o
   3   7  11       17.35       14.43      4.04 o
   4   7  11       78.84       85.99      8.11 o
   5   7  11      284.84      271.89     11.15 o
   6   7  11        3.54        0.04      3.81 o
   7   7  11       69.72       62.93     12.54 o
  -3   8  11      141.23      160.90     12.86 o
  -2   8  11      484.68      471.53     15.78 o
  -1   8  11        5.60        0.43      2.88 o
   0   8  11       52.21       59.92     10.12 o
   1   8  11      412.10      407.83     19.66 o
   2   8  11       92.23       93.87      7.56 o
   3   8  11        0.01       -3.15      2.37 o
   4   8  11      700.78      653.82     17.92 o
   5   8  11      139.58      134.34      7.69 o
   6   8  11       51.93       60.88      6.30 o
   7   8  11        9.56        8.60      7.17 o
  -3   9  11       13.83       15.48      4.36 o
  -2   9  11      286.74      313.72     14.82 o
  -1   9  11      139.69      136.94      9.69 o
   0   9  11      304.64      288.61     13.79 o
   1   9  11       28.63       23.46      4.61 o
   2   9  11        0.44        2.20      2.89 o
   3   9  11       55.95       63.36      6.41 o
   4   9  11      310.86      337.43     17.64 o
   5   9  11       46.47       49.97      5.11 o
   6   9  11       14.13       13.23      3.20 o
   7   9  11        0.08       -3.26      3.09 o
  -2  10  11       10.01       22.96      6.14 o
  -1  10  11        8.30        3.18      3.50 o
   0  10  11       55.31       55.73      6.60 o
   1  10  11        1.57       -2.33      3.04 o
   2  10  11       70.01       66.06      8.07 o
   3  10  11       24.92       19.90      5.41 o
   4  10  11        0.12       -0.38      2.88 o
   5  10  11        0.22       -0.50      2.79 o
   6  10  11        1.42       -0.36      2.60 o
  -1  11  11       55.51       69.07      7.45 o
   0  11  11       63.79       67.78      7.46 o
   1  11  11       22.70       20.47      4.77 o
   2  11  11        6.09        0.31      3.26 o
   3  11  11       35.48       40.90      5.76 o
   4  11  11       22.70       32.47      5.48 o
   5  11  11       31.24       23.75      5.23 o
   1  12  11       64.99       58.82      7.21 o
   2  12  11        0.11        0.73      3.62 o
   3  12  11       43.60       55.39     11.00 o
   0  -2  12        1.58       -4.04      3.87 o
   1  -2  12        0.10       -4.10      3.76 o
   2  -2  12       60.59       62.73      6.89 o
  -1  -1  12       11.72        8.96      4.71 o
   0  -1  12        0.61        8.68      4.72 o
   1  -1  12        9.72        8.25      3.85 o
   2  -1  12        3.83        5.35      3.46 o
   3  -1  12        0.78       -4.07      3.19 o
   4  -1  12        0.97        1.66      3.76 o
  -2   0  12       18.58       17.33      4.23 o
  -1   0  12       67.93       97.39      9.90 o
   0   0  12        4.65       16.37      5.00 o
   1   0  12      107.72      115.60     11.24 o
   2   0  12        8.87       16.02      4.19 o
   3   0  12        3.54        1.60      3.04 o
   4   0  12        0.25        1.76      3.00 o
   5   0  12       21.55       19.29      4.67 o
  -3   1  12        2.77        5.11      4.35 o
  -2   1  12       12.75       11.57      4.63 o
  -1   1  12       10.40        4.14      3.07 o
   0   1  12       61.11       57.75      7.65 o
   1   1  12        3.30       -2.19      2.71 o
   2   1  12        6.71        5.83      3.16 o
   3   1  12        4.94        2.64      3.13 o
   4   1  12       68.18       76.19      6.86 o
   5   1  12        0.29        0.80      3.25 o
   6   1  12       11.47       15.19      5.02 o
  -3   2  12       10.57        8.32      4.57 o
  -2   2  12        5.53        7.50      4.22 o
  -1   2  12       36.59       23.13      6.52 o
   0   2  12       54.15       49.26      7.01 o
   1   2  12        4.72        7.25      3.60 o
   2   2  12        4.34        2.04      2.95 o
   3   2  12       14.98       19.30      4.05 o
   4   2  12        1.40        0.14      2.23 o
   5   2  12       26.03       30.11      4.29 o
   6   2  12        2.45        1.93      4.02 o
  -3   3  12        0.22       -0.40      3.42 o
  -2   3  12      267.82      275.78     15.45 o
  -1   3  12       83.46       78.17      8.41 o
   0   3  12       25.08       21.22      5.01 o
   1   3  12        1.99        1.80      2.61 o
   2   3  12       52.07       40.66      4.11 o
   3   3  12        6.96        6.27      2.93 o
   4   3  12      125.59      146.87     13.81 o
   5   3  12      317.81      301.36     12.67 o
   6   3  12       17.32       16.03      5.02 o
  -3   4  12       38.31       51.83      6.44 o
  -2   4  12       25.15       19.37      4.97 o
  -1   4  12       26.86       21.95      6.34 o
   0   4  12        7.34        5.99      2.75 o
   1   4  12       78.08       84.66      8.41 o
   2   4  12      147.24      130.17     10.15 o
   3   4  12      157.58      163.96      9.76 o
   4   4  12       72.22       73.03      8.58 o
   5   4  12       28.77       30.46      4.64 o
   6   4  12        0.06       -1.82      2.83 o
   7   4  12        8.78       13.26      7.76 o
  -3   5  12        1.15        2.26      3.66 o
  -2   5  12       56.31       47.18      6.01 o
  -1   5  12        5.25        4.90      3.67 o
   0   5  12       20.74       18.66      5.68 o
   1   5  12      253.21      234.75     13.96 o
   2   5  12        4.12        4.53      6.85 o
   3   5  12       29.89       19.50      6.91 o
   4   5  12       72.90       69.00      6.21 o
   5   5  12        3.62        0.25      2.55 o
   6   5  12        0.09       -1.08      2.87 o
   7   5  12      150.69      138.81     18.87 o
  -3   6  12        2.21       -2.40      2.94 o
  -2   6  12        0.07       -2.93      2.75 o
  -1   6  12       10.03       10.69      3.78 o
   0   6  12        4.36        1.69      4.05 o
   1   6  12       19.70       15.49      4.68 o
   2   6  12        3.33        1.98      3.28 o
   3   6  12      236.07      241.31     13.88 o
   4   6  12        7.09        9.05      3.19 o
   5   6  12        1.27        0.00      2.68 o
   6   6  12        0.04       -0.68      2.70 o
   7   6  12       43.09       43.01     11.23 o
  -3   7  12        8.53       14.96      4.36 o
  -2   7  12       31.69       36.33      5.54 o
  -1   7  12        0.29        1.32      3.04 o
   0   7  12       82.87       85.67     12.31 o
   1   7  12        6.68        2.11      3.20 o
   2   7  12       11.50       15.43      4.51 o
   3   7  12        1.12       -1.68      3.10 o
   4   7  12        5.87        0.47      2.72 o
   5   7  12       52.38       45.88      5.36 o
   6   7  12        0.24        0.21      2.94 o
   7   7  12        0.75        2.15      7.05 o
  -3   8  12       79.60       92.82     10.09 o
  -2   8  12       25.32       28.11      5.29 o
  -1   8  12       20.70       19.75      4.61 o
   0   8  12        0.08       -1.22      2.91 o
   1   8  12        0.14        4.12      3.23 o
   2   8  12        7.89        9.41      3.64 o
   3   8  12        3.25        0.46      3.02 o
   4   8  12        2.08       -2.82      2.64 o
   5   8  12        2.62        1.29      2.78 o
   6   8  12       14.89       15.71      3.95 o
  -2   9  12       42.83       40.56      5.99 o
  -1   9  12       56.53       81.24      7.88 o
   0   9  12       31.91       33.46      5.62 o
   1   9  12      106.78      109.06      8.72 o
   2   9  12       81.15       71.52      7.23 o
   3   9  12       19.21       16.81      4.36 o
   4   9  12        0.14        2.02      3.22 o
   5   9  12       42.07       44.36      4.97 o
   6   9  12       16.82       17.65      4.01 o
  -1  10  12        2.54       -2.78      3.45 o
   0  10  12        5.22       11.04      4.29 o
   1  10  12      173.94      181.53     11.34 o
   2  10  12      100.45      108.33      8.85 o
   3  10  12       46.33       50.93      6.69 o
   4  10  12      107.40      112.38      8.92 o
   5  10  12       55.62       51.28      6.04 o
   0  11  12        1.69        2.29      3.60 o
   1  11  12       57.64       63.12      7.22 o
   2  11  12       25.66       22.40      5.93 o
   3  11  12       34.83       31.99      6.46 o
   4  11  12       49.69       48.11      6.45 o
   0   0  13        3.88       -1.38      4.75 o
   1   0  13      160.52      147.86     20.32 o
   2   0  13       90.05       96.61     11.90 o
   3   0  13        7.86        7.37      3.97 o
  -1   1  13       10.99        3.01      6.47 o
   0   1  13      212.76      191.17     13.90 o
   1   1  13      217.00      196.03     13.87 o
   2   1  13      122.56      121.24     11.16 o
   3   1  13        0.25       -1.21      3.57 o
   4   1  13        0.57        1.44      3.66 o
  -2   2  13        8.40        3.66      4.33 o
  -1   2  13       43.25       40.91      7.04 o
   0   2  13       74.04       68.95      8.92 o
   1   2  13       71.52       60.75      7.96 o
   2   2  13       44.52       44.62      5.50 o
   3   2  13        0.38        3.66      3.28 o
   4   2  13       15.20       18.56      4.38 o
   5   2  13        0.70        3.38      5.25 o
  -2   3  13       66.98       65.80      8.34 o
  -1   3  13       74.47       62.53      8.04 o
   0   3  13        0.29       -1.16      3.23 o
   1   3  13        2.40       -3.37      3.27 o
   2   3  13       15.53       29.03      4.72 o
   3   3  13       56.57       63.88      6.47 o
   4   3  13        6.12        9.89      3.64 o
   5   3  13       61.32       63.25      7.22 o
  -2   4  13       83.92       92.79      9.68 o
  -1   4  13       10.13       12.41      5.10 o
   0   4  13       15.78        5.92      4.24 o
   1   4  13       26.84       25.99      4.29 o
   2   4  13       60.12       54.16      8.82 o
   3   4  13       18.35       18.60      3.99 o
   4   4  13       10.31       11.11      4.79 o
   5   4  13       25.13       21.73      5.15 o
   6   4  13       24.37       25.55      5.25 o
  -2   5  13       10.26        8.48      6.74 o
  -1   5  13        0.03       -4.76      3.17 o
   0   5  13       20.58       18.52      5.26 o
   1   5  13        2.61       12.24      4.53 o
   2   5  13       51.82       51.97      7.11 o
   3   5  13        0.30       -3.07      2.46 o
   4   5  13       13.08        9.92      3.44 o
   5   5  13        6.17        4.58      3.68 o
   6   5  13        9.98       10.82      8.36 o
  -2   6  13        1.66        0.48      3.54 o
  -1   6  13        2.77        3.26      3.67 o
   0   6  13       13.62        6.77      4.20 o
   1   6  13       11.39       10.47      5.20 o
   2   6  13       12.97       11.01      4.61 o
   3   6  13        3.85       13.42      4.48 o
   4   6  13      170.62      162.33      9.81 o
   5   6  13       36.05       40.90      5.91 o
   6   6  13       61.19       60.64     10.87 o
  -2   7  13       33.81       22.68      5.21 o
  -1   7  13       23.92       26.45      5.47 o
   0   7  13        4.59        5.26      3.46 o
   1   7  13       64.40       61.18      6.79 o
   2   7  13       23.99       16.41      4.94 o
   3   7  13       22.59       15.89      7.41 o
   4   7  13        4.07        7.56      3.59 o
   5   7  13        9.55       11.88      6.15 o
   6   7  13       25.09       33.11      8.54 o
  -1   8  13        2.13        0.57      3.24 o
   0   8  13       34.31       30.65      5.27 o
   1   8  13        5.23        6.86      3.90 o
   2   8  13       66.79       53.45      6.61 o
   3   8  13       87.85       95.21      8.24 o
   4   8  13       71.41       78.44      7.53 o
   5   8  13       34.96       33.38      5.12 o
  -1   9  13        3.55        8.08      4.21 o
   0   9  13        1.75       -0.94      3.58 o
   1   9  13        3.51       11.45      4.19 o
   2   9  13        4.47        3.20      3.53 o
   3   9  13       26.76       25.89      5.24 o
   4   9  13       65.68       65.59      7.09 o
   5   9  13       54.07       63.56      7.24 o
   0  10  13        8.32        5.75      4.02 o
   1  10  13        3.87        1.19      3.69 o
   2  10  13       21.54       23.72      5.03 o
   3  10  13        7.31        8.79      4.12 o
   4  10  13        0.03       -2.60      3.31 o
   1   2  14       79.13       47.97      8.26 o
   2   2  14      307.29      320.15     18.46 o
   0   3  14        4.41        6.05      6.04 o
   1   3  14        8.22        5.72      4.52 o
   2   3  14       15.66       22.46      5.83 o
   3   3  14        2.10        2.01      3.36 o
   0   4  14       62.18       61.49      8.44 o
   1   4  14       41.13       51.30      7.76 o
   2   4  14        0.72        0.81      3.98 o
   3   4  14        7.90       15.93      4.58 o
   4   4  14       25.39       21.04      5.64 o
  -1   5  14        1.99        2.09      4.49 o
   0   5  14        0.00       -2.63      3.52 o
   1   5  14        6.03       10.26      4.90 o
   2   5  14        0.96        5.14      4.13 o
   3   5  14        4.68        0.75      3.91 o
   4   5  14        0.83        1.84      3.21 o
   0   6  14       11.44       11.01      5.01 o
   1   6  14        4.09       -1.80      3.79 o
   2   6  14       40.48       42.02      9.03 o
   3   6  14       55.96       71.53      6.92 o
   4   6  14       18.03       15.21      4.32 o
   0   7  14       32.69       39.31      6.48 o
   1   7  14       59.71       61.20     12.63 o
   2   7  14       27.30       18.64      5.54 o
   3   7  14        3.78       11.47      4.76 o
   4   7  14        4.17        1.52      3.19 o
   0   8  14       18.45       30.97      5.91 o
   1   8  14        0.37       -0.05      3.58 o
   2   8  14        4.63        9.48      4.40 o
   3   8  14       70.33       77.73      8.10 o
   4   8  14        5.26        1.33      3.07 o
   2   9  14        1.43       -2.80      3.53 o
   3   9  14       21.56       17.27      4.89 o
 
